# Supplementary material for: Functionally Active Microheterogeneous Systems for Elastomer Fire- and Heat-Protective Materials
Source: Molecules. 2023 Jul 7;28(13):5267. doi: 10.3390/molecules28135267 (PMC10343584; doi:10.3390/molecules28135267)
Supplement: Supplementary file 1 [file molecules-28-05267-s001.zip]

Archive with 1 entries (1 files):
- molecules-2438272-supplementary.xlsx
