# Supplementary material for: Functionally Active Microheterogeneous Systems for Elastomer Fire- and Heat-Protective Materials
Source: Molecules. 2023 Jul 7;28(13):5267. doi: 10.3390/molecules28135267 (PMC10343584; doi:10.3390/molecules28135267)
Supplement: Supplementary file 1 [file molecules-28-05267-s001.zip › molecules-2438272-supplementary.xlsx]

## Sheet: 10MUV+5MSF
--------------	--------------	--------------	--------------	--------------	--------------
	Date and time the experiment started
	2023-03-05 09:45:43
	1. Serial number of the derivatograph:	Q-1500D
	2. Location of the experiment:	VSTU
	3. Surname and position of the operator:
	4. Test sample:	10MUV+5MSF
	5. Test sample number:	10
	6. Weight of the test sample, mg:	156
	7. Final temperature and heating rate:	1000*С 10,00*C/min
	8. Explanations for the experiment:
--------------	--------------	--------------	--------------	--------------	--------------
T,сек	t*C	TG	DTA	DTG	TG, %
--------------	--------------	--------------	--------------	--------------	--------------
0	22	0	0	0	0	406
1	21.6	-0.01	0.07	-0.02	-0.01	406
2	21.91	-0.01	0.05	0.23	-0.01	406
3	21.6	0.16	-0.03	0.45	0.1	406
4	22.09	0.17	-0.07	0.38	0.11	406
5	21.91	0.18	0.2	0.15	0.11	406
6	21.91	0.18	0.09	0	0.12	406
7	20.93	0.21	0.13	0.12	0.14	406
8	22.32	0.35	0.1	0.16	0.22	406
9	21.47	0.25	0.12	0	0.16	406
10	22.18	0.26	0.06	-0.18	0.17	406
11	22.18	0.33	0.08	-0.17	0.21	406
12	21.65	0.36	0.14	-0.23	0.23	406
13	21.84	0.34	0.13	-0.4	0.22	406
14	20.55	0.38	0.15	-0.46	0.25	406
15	21.6	0.37	0.28	-0.41	0.24	406
16	21.89	0.38	0.14	-0.35	0.24	406
17	21.95	0.48	0.16	-0.38	0.31	406
18	21.82	0.4	0.29	-0.4	0.26	406
19	22.53	0.42	0.28	-0.42	0.27	406
20	22.11	0.46	0.32	-0.45	0.3	406
21	21.37	0.53	0.31	-0.37	0.34	406
22	21.98	0.48	0.39	-0.42	0.31	406
23	21.67	0.49	0.43	-0.6	0.31	406
24	22.44	0.43	0.48	-0.67	0.27	406
25	22.47	0.43	0.39	-0.61	0.27	406
26	21.47	0.51	0.42	-0.5	0.33	406
27	21.65	0.46	0.52	-0.46	0.29	406
28	22.33	0.62	0.49	-0.52	0.4	406
29	22.05	0.51	0.52	-0.56	0.33	406
30	22.23	0.51	0.58	-0.52	0.33	406
31	21.61	0.64	0.82	-0.44	0.41	406
32	21.98	0.59	0.7	-0.52	0.38	406
33	22.72	0.69	0.77	-0.65	0.44	406
34	22.95	0.58	0.72	-0.7	0.37	406
35	22.35	0.65	0.78	-0.68	0.41	406
36	23.24	0.63	0.89	-0.73	0.4	406
37	22.42	0.67	0.84	-0.7	0.43	406
38	22.81	0.61	1.02	-0.68	0.39	406
39	22.75	0.67	1.05	-0.73	0.43	406
40	23.21	0.8	1.03	-0.74	0.51	406
41	22.46	0.67	1.12	-0.78	0.43	406
42	23.21	0.63	1.1	-0.75	0.4	406
43	23.02	0.68	1.3	-0.67	0.43	406
44	23.3	0.63	1.3	-0.68	0.4	406
45	23.58	0.65	1.37	-0.82	0.42	406
46	24.25	0.65	1.26	-1.01	0.42	406
47	24.38	0.76	1.24	-1.03	0.49	406
48	23.49	0.73	1.34	-0.87	0.47	406
49	24.12	0.76	1.54	-0.61	0.49	406
50	23.17	0.75	1.56	-0.57	0.48	406
51	24.25	0.73	1.68	-0.67	0.47	406
52	24.48	0.82	1.74	-0.79	0.52	406
53	24.08	0.73	1.67	-0.78	0.47	406
54	24.78	0.71	1.86	-0.77	0.45	406
55	24.48	0.77	1.83	-0.84	0.5	406
56	25.12	0.74	1.84	-0.89	0.48	406
57	24.36	0.76	1.91	-0.83	0.49	406
58	25.33	0.77	1.86	-0.74	0.49	406
59	25.17	0.79	2.01	-0.78	0.51	406
60	25	0.78	2.07	-0.88	0.5	406
61	25.87	0.83	2.15	-0.78	0.53	406
62	26.04	0.85	2.25	-0.76	0.55	406
63	25.81	0.82	2.3	-0.85	0.53	406
64	25.43	0.76	2.31	-0.93	0.49	406
65	26.25	0.82	2.31	-0.98	0.53	406
66	25.85	0.81	2.42	-0.94	0.52	406
67	26.5	0.74	2.55	-0.95	0.48	406
68	25.52	0.8	2.51	-0.94	0.51	406
69	26.56	0.73	2.58	-0.95	0.47	406
70	27.07	0.77	2.55	-1.12	0.5	406
71	26.4	0.72	2.61	-1.2	0.46	406
72	26.35	0.74	2.69	-1.16	0.47	406
73	26.99	0.76	2.78	-1.1	0.49	406
74	25.97	0.8	2.81	-0.93	0.51	406
75	26.73	0.83	2.86	-0.78	0.53	406
76	27.86	0.82	2.84	-0.78	0.52	406
77	27.76	0.74	2.97	-0.74	0.48	406
78	27.09	0.87	3	-0.85	0.56	406
79	27.43	0.75	3.08	-0.94	0.48	406
80	27.83	0.71	3.24	-0.97	0.46	406
81	27.23	0.78	3.16	-0.91	0.5	406
82	27.81	0.83	3.16	-0.92	0.53	406
83	27.65	0.77	3.2	-1.14	0.5	406
84	28.76	0.8	3.34	-1.19	0.51	406
85	27.76	0.77	3.38	-1.13	0.5	406
86	28.46	0.68	3.56	-1.16	0.43	406
87	28.75	0.69	3.55	-1.1	0.44	406
88	28.76	0.82	3.62	-0.98	0.52	406
89	28.75	0.72	3.67	-0.73	0.46	406
90	28.93	0.78	3.67	-0.55	0.5	406
91	28.27	0.77	3.82	-0.68	0.49	406
92	28.82	0.77	3.86	-0.96	0.49	406
93	29.51	0.73	3.91	-1.12	0.47	406
94	29.17	0.71	3.91	-1.25	0.45	406
95	29.56	0.86	3.94	-1.12	0.55	406
96	29.14	0.76	4.05	-1.07	0.48	406
97	29.97	0.72	4.05	-1.17	0.46	406
98	29.26	0.69	4.05	-0.97	0.44	406
99	30.78	0.76	4.14	-0.74	0.49	406
100	30.75	0.77	4.11	-0.59	0.49	406
101	29.67	0.85	4.11	-0.66	0.54	406
102	30.39	0.82	4.21	-0.86	0.53	406
103	30.46	0.78	4.24	-1.07	0.5	406
104	30.43	0.8	4.34	-1.21	0.51	406
105	31.29	0.78	4.34	-1.22	0.5	406
106	31.54	0.88	4.32	-1.19	0.57	406
107	32.01	0.74	4.37	-1.07	0.48	406
108	31.44	0.73	4.52	-0.86	0.47	406
109	31.1	0.8	4.52	-0.68	0.51	406
110	31.81	0.72	4.51	-0.68	0.46	406
111	31.61	0.68	4.65	-0.76	0.44	406
112	31.76	0.75	4.69	-0.85	0.48	406
113	31.74	0.71	4.8	-0.8	0.46	406
114	31.74	0.77	4.79	-0.77	0.49	406
115	32.18	0.77	4.81	-0.67	0.49	406
116	31.91	0.89	4.82	-0.68	0.57	406
117	32.75	0.86	4.91	-0.76	0.55	406
118	32.8	0.88	4.89	-0.89	0.57	406
119	32.84	0.92	4.82	-0.95	0.59	406
120	33.62	0.85	5.04	-0.99	0.54	406
121	32.87	0.85	4.95	-1.05	0.55	406
122	33.86	0.81	5.05	-1.01	0.52	406
123	34.04	0.77	4.91	-1.09	0.49	406
124	33.64	0.88	5.11	-1.19	0.57	406
125	33.61	0.88	5.06	-1.18	0.56	406
126	33.1	0.74	5.12	-1.19	0.47	406
127	33.94	0.73	5.19	-1.14	0.47	406
128	34.52	0.83	5.2	-1.04	0.53	406
129	33.94	0.77	5.29	-1.01	0.49	406
130	34.07	0.75	5.32	-1.17	0.48	406
131	33.86	0.78	5.38	-1.23	0.5	406
132	34.54	0.75	5.38	-1.21	0.48	406
133	34.87	0.73	5.44	-1.12	0.47	406
134	35.25	0.74	5.46	-1.11	0.48	406
135	35.42	0.74	5.48	-1.08	0.48	406
136	36.03	0.83	5.55	-1	0.53	406
137	35.2	0.68	5.61	-0.94	0.43	406
138	35.83	0.76	5.64	-0.96	0.49	406
139	36.72	0.81	5.65	-1.05	0.52	406
140	35.67	0.73	5.68	-1.07	0.47	406
141	37.14	0.81	5.67	-1.11	0.52	406
142	36.84	0.76	5.72	-1.09	0.49	406
143	36.49	0.64	5.9	-1.15	0.41	406
144	36.26	0.67	5.98	-1.07	0.43	406
145	36.48	0.73	5.84	-1.03	0.47	406
146	36.84	0.72	6	-1.02	0.46	406
147	36.59	0.75	6.03	-0.98	0.48	406
148	37.22	0.66	5.96	-0.98	0.42	406
149	37.5	0.73	6.07	-0.96	0.47	406
150	37.5	0.73	6.09	-0.85	0.47	406
151	38.24	0.73	6.06	-0.79	0.47	406
152	37.55	0.74	5.99	-0.98	0.47	406
153	37.37	0.8	6.06	-0.86	0.51	406
154	38.19	0.83	6.09	-0.77	0.53	406
155	37.63	0.77	6.18	-0.93	0.49	406
156	37.61	0.76	6.17	-0.99	0.49	406
157	38.97	0.79	6.27	-0.89	0.51	406
158	36.94	0.69	6.3	-0.96	0.45	406
159	38.76	0.75	6.39	-1.09	0.48	406
160	39.01	0.73	6.27	-1.1	0.47	406
161	38.97	0.82	6.42	-1	0.52	406
162	39.38	0.78	6.48	-0.99	0.5	406
163	39.59	0.73	6.4	-1.13	0.47	406
164	38.81	0.69	6.56	-1.19	0.44	406
165	39.23	0.77	6.65	-1.2	0.49	406
166	39.33	0.73	6.7	-1.12	0.47	406
167	39.2	0.77	6.73	-0.96	0.5	406
168	39.77	0.73	6.84	-0.89	0.47	406
169	40.16	0.76	6.75	-0.91	0.48	406
170	40.05	0.72	6.84	-0.97	0.46	406
171	40.7	0.7	6.79	-1.12	0.45	406
172	40.07	0.6	6.89	-1.22	0.38	406
173	40.68	0.69	6.91	-1.22	0.44	406
174	40.31	0.66	6.93	-1.08	0.42	406
175	40.91	0.72	6.99	-1.14	0.46	406
176	41.07	0.71	6.92	-1.21	0.46	406
177	40.96	0.69	6.96	-1.12	0.45	406
178	41.32	0.75	6.98	-0.95	0.48	406
179	41.53	0.72	7.03	-0.68	0.46	406
180	41.88	0.73	6.98	-0.66	0.47	406
181	41.82	0.74	7.07	-0.8	0.48	406
182	42.91	0.67	7.15	-0.89	0.43	406
183	42.4	0.66	7.08	-0.94	0.42	406
184	43.08	0.74	7.13	-0.93	0.48	406
185	42.24	0.77	7.11	-0.9	0.49	406
186	43.16	0.86	7.18	-0.77	0.55	406
187	42.67	0.79	7.19	-0.81	0.51	406
188	42.58	0.77	7.22	-0.92	0.49	406
189	42.72	0.72	7.38	-1.16	0.46	406
190	43.45	0.68	7.27	-1.3	0.44	406
191	43.37	0.74	7.35	-1.27	0.47	406
192	43.8	0.76	7.43	-1.06	0.49	406
193	43.62	0.78	7.38	-1.08	0.5	406
194	44.49	0.83	7.39	-1.11	0.53	406
195	44.25	0.76	7.43	-1	0.48	406
196	44.39	0.74	7.34	-1.01	0.47	406
197	43.98	0.76	7.56	-1.04	0.49	406
198	44.57	0.71	7.56	-0.96	0.45	406
199	44.18	0.71	7.7	-0.92	0.46	406
200	45.35	0.73	7.53	-0.88	0.47	406
201	45.17	0.77	7.53	-0.94	0.49	406
202	44.6	0.78	7.74	-1.12	0.5	406
203	45.4	0.72	7.66	-1.08	0.46	406
204	45.64	0.76	7.72	-1.03	0.49	406
205	45.64	0.72	7.93	-0.91	0.46	406
206	46.02	0.82	7.79	-0.84	0.52	406
207	45.61	0.72	7.85	-0.86	0.46	406
208	46.35	0.83	7.81	-0.94	0.53	406
209	46.72	0.76	7.94	-1.09	0.49	406
210	46.13	0.67	7.92	-1.15	0.43	406
211	46.58	0.69	8.02	-1.12	0.44	406
212	46.81	0.75	8.04	-1.18	0.48	406
213	47.37	0.73	7.92	-1.16	0.47	406
214	46.97	0.7	8.1	-1.16	0.45	406
215	47.38	0.73	8.08	-1.21	0.47	406
216	48.22	0.73	8.1	-1	0.47	406
217	47.45	0.79	8.14	-0.9	0.5	406
218	47.89	0.76	8.17	-1	0.49	406
219	47.7	0.73	8.15	-1.13	0.47	406
220	48.37	0.71	8.16	-1.22	0.45	406
221	47.59	0.76	8.18	-1.2	0.49	406
222	48.14	0.64	8.25	-1.19	0.41	406
223	48.32	0.75	8.25	-1.17	0.48	406
224	48.66	0.73	8.31	-1.07	0.47	406
225	49.14	0.7	8.21	-1.05	0.45	406
226	48.98	0.77	8.27	-1	0.49	406
227	49.03	0.69	8.35	-0.94	0.44	406
228	48.98	0.69	8.34	-0.92	0.45	406
229	49.36	0.72	8.37	-1.03	0.46	406
230	49.55	0.72	8.46	-1.06	0.46	406
231	49	0.74	8.37	-1.13	0.47	406
232	49.03	0.61	8.54	-1.01	0.39	406
233	48.85	0.65	8.65	-0.91	0.42	406
234	50.22	0.72	8.5	-0.89	0.46	406
235	49.18	0.67	8.55	-0.98	0.43	406
236	50.35	0.73	8.46	-0.99	0.47	406
237	49.92	0.72	8.63	-0.86	0.46	406
238	51.11	0.72	8.57	-0.88	0.46	406
239	50.5	0.64	8.75	-1.1	0.41	406
240	51.43	0.7	8.55	-1.15	0.45	406
241	51.38	0.69	8.68	-1.16	0.44	406
242	51.5	0.75	8.69	-1.06	0.48	406
243	51.11	0.67	8.86	-0.89	0.43	406
244	52.1	0.78	8.69	-0.73	0.5	406
245	51.82	0.68	8.95	-0.77	0.43	406
246	51.72	0.76	8.88	-0.94	0.49	406
247	51.55	0.71	8.89	-0.96	0.46	406
248	52.61	0.7	8.84	-0.95	0.45	406
249	52.41	0.7	8.8	-1.13	0.45	406
250	52.47	0.66	8.86	-1.16	0.42	406
251	52.81	0.68	8.95	-1.13	0.43	406
252	52.39	0.68	8.92	-1.07	0.44	406
253	52.45	0.68	8.95	-1.2	0.44	406
254	53.28	0.65	8.88	-1.29	0.42	406
255	52.59	0.6	9	-1.48	0.38	406
256	53.71	0.61	9.05	-1.57	0.39	406
257	53.62	0.59	9	-1.25	0.38	406
258	53.03	0.55	8.96	-1.05	0.35	406
259	53.65	0.66	9.01	-0.84	0.42	406
260	53.9	0.64	9.03	-0.74	0.41	406
261	53.8	0.71	8.85	-0.63	0.46	406
262	54.96	0.82	8.97	-0.56	0.52	406
263	53.77	0.69	9.05	-0.69	0.45	406
264	54.69	0.77	9.06	-0.67	0.49	406
265	54.81	0.72	9.19	-0.82	0.46	406
266	55.09	0.64	9.01	-1.07	0.41	406
267	55.19	0.64	9.2	-1.24	0.41	406
268	55.13	0.7	9.16	-1.3	0.45	406
269	55.67	0.64	8.96	-1.33	0.41	406
270	55.18	0.6	9.17	-1.33	0.38	406
271	55.56	0.57	9.18	-1.33	0.37	406
272	54.73	0.61	9.3	-1.27	0.39	406
273	55.09	0.58	9.18	-1.2	0.37	406
274	56.19	0.65	9.25	-0.88	0.42	406
275	56.03	0.6	9.32	-0.65	0.38	406
276	56.03	0.78	9.28	-0.67	0.5	406
277	55.93	0.65	9.28	-0.85	0.42	406
278	57.21	0.68	9.33	-0.98	0.44	406
279	57.22	0.68	9.38	-0.84	0.44	406
280	57.28	0.74	9.32	-0.94	0.48	406
281	56.99	0.71	9.36	-1.12	0.46	406
282	56.89	0.62	9.33	-1.29	0.4	406
283	57.54	0.59	9.39	-1.3	0.38	406
284	57.67	0.65	9.47	-1.06	0.42	406
285	57.82	0.68	9.43	-0.7	0.44	406
286	58.26	0.7	9.52	-0.74	0.45	406
287	57.68	0.67	9.51	-0.73	0.43	406
288	59.05	0.78	9.45	-0.59	0.5	406
289	58.22	0.73	9.48	-0.53	0.47	406
290	58.43	0.79	9.52	-0.66	0.51	406
291	58.67	0.78	9.57	-0.7	0.5	406
292	58.72	0.69	9.65	-0.76	0.45	406
293	58.37	0.74	9.59	-1	0.48	406
294	59.11	0.76	9.66	-1.17	0.49	406
295	58.99	0.76	9.61	-1.27	0.49	406
296	59.39	0.66	9.57	-1.38	0.42	406
297	59.8	0.72	9.68	-1.33	0.46	406
298	59.49	0.64	9.88	-1.15	0.41	406
299	59.66	0.67	9.66	-1.06	0.43	406
300	60.13	0.73	9.69	-1.03	0.47	406
301	60.25	0.75	9.77	-1.07	0.48	406
302	60.92	0.68	9.78	-1.07	0.44	406
303	60.75	0.63	9.93	-1.06	0.4	406
304	60.83	0.67	9.95	-1.05	0.43	406
305	61.15	0.69	9.75	-1.22	0.45	406
306	60.92	0.82	9.8	-1.22	0.52	406
307	61.28	0.64	10	-1.08	0.41	406
308	61.21	0.67	9.94	-0.95	0.43	406
309	61.95	0.73	9.88	-1.03	0.47	406
310	61.75	0.62	9.94	-1.02	0.4	406
311	61.8	0.68	9.98	-0.91	0.43	406
312	61.9	0.69	10	-0.9	0.44	406
313	63.06	0.7	10.01	-1.03	0.45	406
314	61.93	0.6	10.19	-1.23	0.39	406
315	62.32	0.65	9.97	-1.32	0.42	406
316	63.07	0.6	10.05	-1.3	0.39	406
317	62.88	0.65	10.14	-1.14	0.42	406
318	61.98	0.72	10.17	-1.13	0.46	406
319	63	0.63	10.05	-1.29	0.4	406
320	63.87	0.65	10.11	-1.1	0.41	406
321	63.42	0.62	10.12	-0.94	0.39	406
322	63.9	0.62	10.25	-1.02	0.4	406
323	63.43	0.61	10.12	-1.14	0.39	406
324	64.26	0.64	10.2	-1.15	0.41	406
325	64	0.63	10.2	-1.02	0.41	406
326	64.96	0.56	10.31	-0.96	0.36	406
327	64.2	0.59	10.3	-1.01	0.38	406
328	64.3	0.63	10.2	-1.01	0.4	406
329	64.35	0.72	10.29	-0.9	0.46	406
330	64.68	0.71	10.23	-0.82	0.46	406
331	64.87	0.69	10.34	-0.93	0.44	406
332	65.32	0.62	10.32	-1.09	0.4	406
333	64.42	0.56	10.31	-0.95	0.36	406
334	66.04	0.66	10.23	-0.83	0.42	406
335	65.39	0.58	10.4	-0.89	0.37	406
336	65.17	0.6	10.52	-1.03	0.39	406
337	65.32	0.61	10.44	-1.06	0.39	406
338	65.92	0.62	10.49	-1.01	0.4	406
339	66.97	0.69	10.33	-0.88	0.44	406
340	66.72	0.58	10.62	-0.92	0.37	406
341	66.53	0.6	10.55	-0.98	0.39	406
342	66.56	0.53	10.58	-1.02	0.34	406
343	66.66	0.62	10.61	-1.02	0.4	406
344	67.09	0.63	10.61	-1.15	0.4	406
345	67.12	0.62	10.62	-1.23	0.39	406
346	67.05	0.7	10.57	-1.08	0.45	406
347	67.46	0.63	10.67	-0.89	0.41	406
348	67.56	0.73	10.62	-1.07	0.47	406
349	67.79	0.68	10.53	-1.15	0.43	406
350	67.82	0.62	10.55	-1.27	0.4	406
351	68.27	0.49	10.73	-1.43	0.31	406
352	68.41	0.59	10.61	-1.32	0.38	406
353	68.61	0.55	10.65	-1.23	0.36	406
354	67.83	0.49	10.68	-1.19	0.31	406
355	68.66	0.54	10.59	-1.13	0.35	406
356	68.67	0.52	10.68	-1.06	0.34	406
357	69.35	0.57	10.69	-0.89	0.36	406
358	69.13	0.5	10.7	-0.81	0.32	406
359	68.98	0.59	10.74	-0.93	0.38	406
360	70	0.53	10.73	-1.02	0.34	406
361	69.82	0.54	10.7	-0.98	0.35	406
362	69.87	0.62	10.77	-0.91	0.39	406
363	69.84	0.53	10.7	-1.1	0.34	406
364	70.76	0.54	10.79	-1.27	0.35	406
365	70.44	0.5	10.77	-1.25	0.32	406
366	70.72	0.59	10.78	-1.16	0.38	406
367	70.06	0.56	10.82	-1.05	0.36	406
368	70.03	0.49	10.77	-1.07	0.31	406
369	70.57	0.51	10.74	-1.14	0.33	406
370	70.85	0.54	10.78	-1.22	0.34	406
371	71.8	0.58	10.77	-1.19	0.37	406
372	71.2	0.51	10.83	-0.96	0.33	406
373	71.13	0.5	10.78	-0.93	0.32	406
374	71.26	0.44	10.79	-1.04	0.28	406
375	71.33	0.49	10.79	-0.84	0.32	406
376	71.61	0.59	10.73	-0.7	0.38	406
377	72.49	0.58	10.73	-0.76	0.37	406
378	72.69	0.54	10.78	-0.91	0.35	406
379	72.71	0.55	10.73	-1	0.36	406
380	72.31	0.5	10.86	-1.06	0.32	406
381	72.52	0.62	10.75	-1.22	0.39	406
382	72.75	0.55	10.75	-1.12	0.35	406
383	72.94	0.57	10.74	-1.16	0.36	406
384	72.21	0.56	10.86	-1.16	0.36	406
385	72.34	0.47	10.84	-1.23	0.3	406
386	73.54	0.58	10.66	-1.16	0.37	406
387	73.66	0.43	10.7	-1.1	0.27	406
388	74.06	0.55	10.78	-1.04	0.36	406
389	73.52	0.42	10.85	-0.89	0.27	406
390	73.54	0.57	10.85	-0.87	0.36	406
391	73.63	0.51	10.74	-0.82	0.33	406
392	74.15	0.58	10.81	-0.82	0.37	406
393	73.71	0.6	10.96	-0.68	0.38	406
394	75.03	0.59	10.76	-0.59	0.38	406
395	74.6	0.46	10.87	-0.76	0.3	406
396	74.9	0.64	10.8	-0.86	0.41	406
397	75.15	0.62	10.71	-0.87	0.4	406
398	75.15	0.61	10.91	-0.83	0.39	406
399	75.22	0.59	10.87	-1.03	0.38	406
400	75.19	0.57	10.77	-1.35	0.36	406
401	75.12	0.54	10.86	-1.26	0.35	406
402	76.05	0.49	10.96	-1.18	0.31	406
403	75.72	0.51	10.92	-1.13	0.33	406
404	75.64	0.46	10.91	-1.08	0.3	406
405	76.42	0.54	10.99	-0.99	0.34	406
406	76.12	0.5	10.94	-0.91	0.32	406
407	76.75	0.56	11.03	-0.86	0.36	406
408	76.32	0.55	10.86	-0.94	0.36	406
409	76.78	0.44	11.05	-1.1	0.28	406
410	76.52	0.5	10.98	-1.22	0.32	406
411	77.79	0.53	10.97	-1.28	0.34	406
412	77.78	0.51	10.89	-1.08	0.33	406
413	77.43	0.49	11.01	-0.98	0.31	406
414	77.11	0.48	11.2	-1.03	0.3	406
415	78.09	0.54	11.15	-0.99	0.35	406
416	77.29	0.5	11.2	-0.83	0.32	406
417	76.29	0.52	11.22	-0.74	0.33	406
418	77.35	0.64	11.25	-0.72	0.41	406
419	78.54	0.65	11.2	-0.64	0.42	406
420	79	0.58	11.2	-0.73	0.37	406
421	79.34	0.61	11.31	-0.89	0.39	406
422	78.48	0.58	11.37	-0.97	0.37	406
423	79.25	0.7	11.28	-0.93	0.45	406
424	78.75	0.55	11.32	-0.89	0.35	406
425	79.31	0.57	11.38	-0.91	0.37	406
426	80.23	0.65	11.36	-0.98	0.42	406
427	79.24	0.57	11.51	-1.1	0.37	406
428	80.04	0.55	11.51	-1.17	0.35	406
429	79.97	0.6	11.43	-1.14	0.39	406
430	80.3	0.68	11.61	-0.97	0.44	406
431	80.28	0.61	11.6	-0.88	0.39	406
432	79.73	0.66	11.58	-0.98	0.42	406
433	80.23	0.49	11.57	-1.21	0.31	406
434	80.51	0.5	11.61	-1.2	0.32	406
435	80.44	0.53	11.64	-1.29	0.34	406
436	80.9	0.63	11.65	-1.12	0.4	406
437	81.08	0.53	11.6	-1.02	0.34	406
438	80.68	0.48	11.78	-1.08	0.31	406
439	82.18	0.56	11.54	-1.12	0.36	406
440	80.97	0.51	11.79	-1.25	0.33	406
441	82.46	0.58	11.75	-1.36	0.37	406
442	82.53	0.59	11.69	-1.19	0.38	406
443	81.84	0.52	11.74	-0.97	0.33	406
444	82.12	0.52	11.84	-0.81	0.34	406
445	82.83	0.57	11.77	-0.84	0.37	406
446	82.52	0.6	11.86	-0.94	0.39	406
447	83.03	0.49	12	-1	0.31	406
448	83.74	0.58	11.86	-0.95	0.37	406
449	83.86	0.62	11.94	-0.94	0.39	406
450	83.17	0.56	12.01	-0.86	0.36	406
451	83.57	0.6	12.13	-0.84	0.39	406
452	83.75	0.63	12.26	-0.88	0.4	406
453	84.26	0.68	12.01	-0.94	0.44	406
454	83.86	0.63	12.19	-0.8	0.4	406
455	84.1	0.54	12.44	-0.67	0.35	406
456	84.29	0.68	12.25	-0.69	0.44	406
457	84.64	0.66	12.39	-0.86	0.42	406
458	85.2	0.58	12.43	-0.98	0.37	406
459	85.72	0.63	12.35	-1.05	0.41	406
460	84.77	0.63	12.46	-0.95	0.4	406
461	85.5	0.61	12.46	-0.97	0.39	406
462	85.7	0.53	12.56	-1.08	0.34	406
463	86.08	0.61	12.54	-1.21	0.39	406
464	85.25	0.59	12.66	-1.2	0.38	406
465	85.84	0.5	12.72	-1.21	0.32	406
466	87.14	0.62	12.65	-1.24	0.4	406
467	86.71	0.44	12.82	-1.12	0.28	406
468	87.42	0.63	12.75	-0.97	0.4	406
469	85.87	0.51	12.89	-1.08	0.33	406
470	87.41	0.6	12.89	-1.37	0.38	406
471	87.18	0.44	13.13	-1.49	0.28	406
472	88.08	0.43	12.96	-1.52	0.27	406
473	87.98	0.49	12.93	-1.29	0.32	406
474	87.83	0.55	13.19	-0.88	0.36	406
475	88.96	0.56	13.11	-0.81	0.36	406
476	88.56	0.45	13.11	-1.01	0.29	406
477	88.51	0.5	13.18	-1.15	0.32	406
478	89.43	0.52	13.13	-1.04	0.33	406
479	89.18	0.66	13.27	-0.9	0.42	406
480	89.71	0.61	13.28	-0.91	0.39	406
481	88.72	0.55	13.32	-0.9	0.36	406
482	90.05	0.5	13.41	-1.06	0.32	406
483	89.81	0.65	13.44	-0.97	0.42	406
484	89.85	0.51	13.53	-0.92	0.33	406
485	89.8	0.53	13.5	-0.92	0.34	406
486	89.84	0.47	13.74	-0.96	0.3	406
487	89.87	0.48	13.65	-1.08	0.31	406
488	90.44	0.49	13.76	-1.15	0.32	406
489	89.45	0.52	13.76	-1.05	0.33	406
490	90.03	0.51	13.9	-1.11	0.32	406
491	90.82	0.44	13.78	-1.39	0.28	406
492	91.52	0.48	13.79	-1.4	0.31	406
493	92.07	0.42	13.8	-1.47	0.27	406
494	91.7	0.35	13.79	-1.42	0.23	406
495	92.04	0.45	13.85	-1.1	0.29	406
496	92.61	0.5	13.85	-0.86	0.32	406
497	91.81	0.57	13.77	-0.89	0.36	406
498	92.79	0.42	13.92	-1	0.27	406
499	92.07	0.47	13.87	-1.26	0.3	406
500	92.38	0.32	13.91	-1.48	0.21	406
501	93.25	0.42	13.91	-1.36	0.27	406
502	93.2	0.55	13.92	-1.24	0.35	406
503	93.18	0.35	14.09	-1.07	0.22	406
504	93.14	0.4	14.07	-0.91	0.25	406
505	93.85	0.43	14.03	-0.96	0.27	406
506	93.42	0.43	14.02	-1.08	0.27	406
507	93.89	0.39	14.1	-1.09	0.25	406
508	93.99	0.47	14.04	-1.17	0.3	406
509	94.14	0.3	14.07	-1.19	0.19	406
510	94.8	0.37	14.16	-1.26	0.24	406
511	93.81	0.42	14.18	-0.94	0.27	406
512	94.33	0.37	14.17	-0.92	0.24	406
513	95.49	0.36	14.14	-1.19	0.23	406
514	94.76	0.36	14.07	-1.24	0.23	406
515	95.12	0.36	14.12	-1.13	0.23	406
516	95.03	0.37	14.15	-1.21	0.24	406
517	96.87	0.31	14.04	-1.19	0.2	406
518	95.36	0.32	14.17	-1.08	0.2	406
519	95.64	0.38	14.1	-0.93	0.25	406
520	96.01	0.29	14.26	-1.02	0.18	406
521	95.6	0.28	14.26	-1.1	0.18	406
522	96.62	0.36	14.1	-1.13	0.23	406
523	96.36	0.42	14.1	-1.07	0.27	406
524	96.27	0.38	14.19	-0.99	0.25	406
525	96.39	0.34	14.22	-0.91	0.22	406
526	96.47	0.35	14.39	-0.7	0.23	406
527	96.64	0.36	14.4	-0.78	0.23	406
528	97.23	0.32	14.42	-1.05	0.2	406
529	97.51	0.33	14.32	-1.11	0.21	406
530	98.43	0.35	14.32	-0.96	0.23	406
531	97.64	0.39	14.44	-0.68	0.25	406
532	97.16	0.41	14.51	-0.49	0.27	406
533	97.68	0.45	14.49	-0.57	0.29	406
534	98.86	0.37	14.42	-0.84	0.24	406
535	98.05	0.58	14.53	-0.98	0.37	406
536	99.3	0.39	14.49	-1.23	0.25	406
537	98.9	0.36	14.64	-1.16	0.23	406
538	98.28	0.4	14.82	-0.96	0.26	406
539	99.6	0.5	14.62	-1.09	0.32	406
540	98.77	0.4	14.78	-1.22	0.26	406
541	98.26	0.41	14.83	-1.29	0.26	406
542	101.07	0.4	14.6	-1.24	0.25	406
543	100.82	0.54	14.65	-1.04	0.35	406
544	100.91	0.37	14.7	-1.07	0.24	406
545	98.69	0.26	14.93	-1.19	0.17	406
546	99.43	0.28	14.94	-1.32	0.18	406
547	99.58	0.29	14.85	-1.33	0.18	406
548	101.4	0.3	14.76	-1.19	0.19	406
549	102.07	0.31	14.76	-0.9	0.2	406
550	101.6	0.44	14.64	-0.6	0.28	406
551	101.52	0.49	14.75	-0.46	0.31	406
552	100.9	0.32	14.92	-0.52	0.2	406
553	101.02	0.42	14.87	-0.7	0.27	406
554	100.79	0.29	14.92	-0.95	0.18	406
555	102.05	0.36	14.87	-0.81	0.23	406
556	101.94	0.3	14.86	-0.96	0.19	406
557	101.21	0.43	14.99	-0.99	0.27	406
558	102.55	0.46	14.84	-1.21	0.29	406
559	101.09	0.28	15.02	-1.58	0.18	406
560	103.49	0.24	14.72	-1.57	0.15	406
561	102.97	0.3	14.82	-1.07	0.19	406
562	103.36	0.3	14.82	-0.81	0.19	406
563	102.12	0.44	14.89	-0.8	0.28	406
564	103.93	0.42	14.68	-1.07	0.27	406
565	104.93	0.23	14.54	-1.31	0.15	406
566	104.46	0.25	14.63	-1.39	0.16	406
567	102.57	0.42	14.81	-1.29	0.27	406
568	105.34	0.32	14.65	-1.31	0.2	406
569	102.75	0.32	14.89	-1.2	0.21	406
570	105.05	0.26	14.68	-1.07	0.17	406
571	103.88	0.22	14.82	-0.87	0.14	406
572	105.49	0.19	14.76	-1.11	0.12	406
573	103.42	0.29	14.89	-1.28	0.19	406
574	106.03	0.24	14.65	-1.04	0.16	406
575	106.71	0.41	14.64	-0.77	0.26	406
576	103.89	0.39	14.88	-0.75	0.25	406
577	105.29	0.21	14.78	-1.03	0.14	406
578	104.2	0.19	14.95	-1.12	0.12	406
579	107.19	0.34	14.68	-1.06	0.21	406
580	107.44	0.32	14.71	-0.88	0.21	406
581	106.27	0.41	14.86	-0.85	0.26	406
582	107.55	0.32	14.79	-1.07	0.2	406
583	106.58	0.51	14.91	-1.08	0.33	406
584	107.55	0.19	14.75	-1.13	0.12	406
585	108.38	0.39	14.68	-1.22	0.25	406
586	108.4	0.21	14.7	-1.36	0.14	406
587	108.46	0.25	14.86	-1.58	0.16	406
588	107.39	0.32	14.93	-1.36	0.2	406
589	106.74	0.36	14.87	-0.93	0.23	406
590	109.52	0.27	14.65	-0.94	0.17	406
591	106.59	0.34	14.9	-1.06	0.22	406
592	107.2	0.27	14.88	-1.12	0.17	406
593	108.87	0.18	14.8	-1.1	0.11	406
594	109.59	0.37	14.75	-1.03	0.24	406
595	107.79	0.22	15.06	-0.93	0.14	406
596	109.61	0.33	14.82	-0.89	0.21	406
597	108.08	0.11	14.98	-1.05	0.07	406
598	109.32	0.09	14.91	-1.17	0.06	406
599	108.83	0.27	14.94	-1.3	0.18	406
600	110.09	0.3	14.96	-1.33	0.19	406
601	109.94	0.33	14.8	-1.21	0.21	406
602	111.44	0.29	14.75	-1.13	0.18	406
603	110.86	0.3	14.8	-1.04	0.19	406
604	109.37	0.25	15.02	-1.23	0.16	406
605	110.98	0.27	14.94	-1.28	0.17	406
606	109.59	0.17	15.02	-1.01	0.11	406
607	109.31	0.26	15.02	-0.73	0.17	406
608	110.74	0.43	15.08	-0.69	0.27	406
609	108.92	0.2	15.2	-0.73	0.13	406
610	110.26	0.14	14.99	-0.72	0.09	406
611	112.22	0.23	14.86	-0.63	0.15	406
612	112.58	0.26	14.93	-0.79	0.17	406
613	110.17	0.33	15.03	-0.97	0.21	406
614	110.02	0.23	15.1	-1.11	0.15	406
615	110.73	0.3	14.99	-1.28	0.19	406
616	113.06	0.18	14.93	-1.2	0.11	406
617	110.89	0.14	15.1	-1.2	0.09	406
618	111.2	0.05	15.12	-1.2	0.03	406
619	113.54	0.09	14.99	-1.31	0.06	406
620	114.29	0.2	14.97	-1.36	0.13	406
621	111.85	0.1	15.2	-1.23	0.06	406
622	111.85	0.17	15.25	-0.95	0.11	406
623	112.84	0.29	15.25	-0.78	0.19	406
624	113.39	0.43	15.19	-0.66	0.28	406
625	114.64	0.26	15.08	-0.62	0.16	406
626	112.09	0.32	15.3	-0.57	0.2	406
627	114.04	0.14	15.29	-0.77	0.09	406
628	113.84	0.19	15.33	-0.82	0.12	406
629	112.79	0.11	15.52	-0.8	0.07	406
630	113.71	0.16	15.42	-0.9	0.1	406
631	113.75	0.15	15.42	-1	0.09	406
632	115.61	0.22	15.34	-1.15	0.14	406
633	116.18	0.31	15.27	-1.39	0.2	406
634	114.97	0.13	15.46	-1.54	0.08	406
635	114.68	0.07	15.61	-1.48	0.04	406
636	115.23	-0.01	15.69	-1.42	0	406
637	115.44	0.18	15.68	-1.44	0.12	406
638	116.13	0.04	15.55	-1.42	0.03	406
639	114.98	0.08	15.63	-1.46	0.05	406
640	116.37	0.1	15.74	-1.14	0.06	406
641	116.77	0.1	15.47	-0.81	0.06	406
642	115.67	0.16	15.73	-0.83	0.1	406
643	117.56	0.03	15.65	-1.2	0.02	406
644	117.25	0.08	15.59	-1.37	0.05	406
645	115.76	0.11	15.82	-1.48	0.07	406
646	117.63	0.01	15.67	-1.3	0.01	406
647	116.95	0.15	15.75	-1.45	0.09	406
648	118.18	0.1	15.57	-1.35	0.06	406
649	117.41	-0.09	15.76	-1.05	-0.06	406
650	117.05	0.16	15.72	-0.86	0.1	406
651	118.59	0.08	15.66	-1	0.05	406
652	116.79	0.09	15.79	-1.01	0.06	406
653	117.81	0.11	15.7	-1.02	0.07	406
654	119.7	-0.01	15.56	-1.29	-0.01	406
655	118.65	-0.06	15.73	-1.33	-0.04	406
656	119.01	0.06	15.63	-1.04	0.04	406
657	118.84	0.1	15.73	-1.04	0.06	406
658	118.65	-0.01	15.63	-1.17	-0.01	406
659	119.63	-0.05	15.62	-1.21	-0.03	406
660	119.78	0.01	15.62	-1.15	0	406
661	120.25	-0.12	15.67	-1.05	-0.08	406
662	119.19	0.03	15.73	-0.94	0.02	406
663	120.13	0.03	15.67	-0.86	0.02	406
664	119.93	-0.05	15.73	-0.83	-0.03	406
665	119.52	0.02	15.79	-0.98	0.01	406
666	120.15	-0.02	15.74	-1.1	-0.01	406
667	119.87	-0.1	15.74	-1.07	-0.06	406
668	120.56	0.12	15.6	-1.19	0.07	406
669	120.22	0.01	15.68	-1.29	0.01	406
670	120.1	-0.03	15.75	-1.25	-0.02	406
671	121.19	0.02	15.59	-1.16	0.02	406
672	120.35	0.02	15.75	-1.37	0.01	406
673	121.09	-0.11	15.72	-1.54	-0.07	406
674	121.96	-0.07	15.79	-1.37	-0.04	406
675	122.13	-0.06	15.65	-1.29	-0.04	406
676	121.22	-0.13	15.85	-1.14	-0.09	406
677	122.72	-0.15	15.82	-1.25	-0.1	406
678	122.16	-0.17	15.87	-0.99	-0.11	406
679	121.8	-0.21	15.96	-0.99	-0.13	406
680	121.74	-0.14	15.97	-1.1	-0.09	406
681	123.04	-0.18	15.97	-0.93	-0.12	406
682	121.71	-0.1	16.13	-0.77	-0.07	406
683	123.34	-0.13	15.88	-0.94	-0.08	406
684	123.39	-0.15	15.92	-1.03	-0.09	406
685	122.62	0	16.01	-0.89	0	406
686	122.97	-0.09	15.95	-0.87	-0.06	406
687	122.49	-0.21	16.13	-0.97	-0.13	406
688	123.47	-0.15	15.99	-0.86	-0.09	406
689	124.86	-0.04	15.91	-0.99	-0.03	406
690	123.3	-0.16	16.08	-1.11	-0.1	406
691	125.63	-0.05	15.91	-1.18	-0.03	406
692	125.04	-0.13	15.88	-1.19	-0.08	406
693	124.28	-0.05	15.95	-1.25	-0.03	406
694	125.47	-0.1	16	-1.3	-0.07	406
695	125.22	-0.11	16	-1.34	-0.07	406
696	124.67	-0.22	16.1	-1.37	-0.14	406
697	125.81	-0.21	16.06	-1.69	-0.13	406
698	125.73	-0.26	16.21	-1.46	-0.17	406
699	124.78	-0.23	16.22	-1.12	-0.15	406
700	126.77	-0.05	16.08	-1.05	-0.03	406
701	126.57	-0.17	16.24	-0.98	-0.11	406
702	127.4	-0.26	16.21	-1.04	-0.17	406
703	125.95	-0.1	16.21	-1.19	-0.06	406
704	125.03	-0.3	16.44	-1.35	-0.19	406
705	127.58	-0.25	16.16	-1.4	-0.16	406
706	128.11	-0.24	16.19	-1.15	-0.15	406
707	127.8	-0.1	16.29	-0.91	-0.06	406
708	127.38	-0.36	16.4	-0.76	-0.23	406
709	128.08	-0.2	16.32	-0.83	-0.13	406
710	126.58	-0.06	16.33	-0.94	-0.04	406
711	127.74	-0.22	16.35	-1.06	-0.14	406
712	128.06	-0.13	16.37	-1.09	-0.08	406
713	127.99	-0.19	16.45	-1.07	-0.12	406
714	127.61	-0.22	16.43	-1.27	-0.14	406
715	128.27	-0.25	16.39	-1.48	-0.16	406
716	129.6	-0.12	16.35	-1.49	-0.08	406
717	127.89	-0.21	16.49	-1.31	-0.14	406
718	128.81	-0.26	16.41	-1.07	-0.16	406
719	129.93	-0.26	16.34	-0.83	-0.17	406
720	128.72	-0.15	16.61	-0.91	-0.1	406
721	129.89	-0.29	16.41	-1.16	-0.19	406
722	130.63	-0.27	16.48	-1.33	-0.17	406
723	128.4	-0.41	16.63	-1.31	-0.26	406
724	130.28	-0.25	16.56	-1.21	-0.16	406
725	130.15	-0.12	16.6	-0.98	-0.08	406
726	129.31	-0.18	16.8	-0.92	-0.11	406
727	129.79	-0.48	16.67	-1.26	-0.31	406
728	130.21	-0.25	16.64	-1.47	-0.16	406
729	131.19	-0.3	16.38	-1.36	-0.19	406
730	129.49	-0.28	16.8	-1.17	-0.18	406
731	131.65	-0.26	16.66	-1.23	-0.17	406
732	130.28	-0.56	16.63	-1.28	-0.36	406
733	130.16	-0.52	16.89	-1.12	-0.33	406
734	131.52	-0.2	16.63	-0.92	-0.13	406
735	129.86	-0.45	16.87	-1.11	-0.29	406
736	131.24	-0.54	16.76	-1.27	-0.34	406
737	131.55	-0.23	16.87	-1.11	-0.15	406
738	133.26	-0.36	16.6	-0.95	-0.23	406
739	131.57	-0.41	16.78	-0.87	-0.26	406
740	132.92	-0.2	16.68	-0.87	-0.13	406
741	133.01	-0.52	16.77	-0.98	-0.34	406
742	133.5	-0.45	16.75	-1.25	-0.29	406
743	132.76	-0.29	16.84	-1.32	-0.18	406
744	133.91	-0.38	16.7	-1.35	-0.24	406
745	133.83	-0.28	16.88	-1.4	-0.18	406
746	132.27	-0.39	16.93	-1.32	-0.25	406
747	132.04	-0.34	17.03	-1.18	-0.22	406
748	132.43	-0.37	16.99	-1.2	-0.24	406
749	132.97	-0.53	17.01	-1.24	-0.34	406
750	133.87	-0.59	16.9	-1.28	-0.38	406
751	132.64	-0.44	17.04	-1.21	-0.28	406
752	133.11	-0.56	17.08	-1.25	-0.36	406
753	134.95	-0.48	16.86	-1.33	-0.31	406
754	135.58	-0.52	16.86	-1.3	-0.34	406
755	134.34	-0.59	17.08	-1.24	-0.38	406
756	136.72	-0.32	16.93	-1	-0.2	406
757	133.76	-0.45	17.16	-0.79	-0.29	406
758	134.64	-0.54	17.22	-0.95	-0.35	406
759	134.64	-0.35	17.08	-1.17	-0.23	406
760	136.23	-0.38	16.97	-1.22	-0.25	406
761	135.63	-0.38	17.05	-1.17	-0.25	406
762	135.66	-0.4	17.03	-1.31	-0.26	406
763	134.54	-0.68	17.13	-1.39	-0.44	406
764	135.48	-0.81	17.24	-1.48	-0.52	406
765	136.46	-0.53	17.06	-1.43	-0.34	406
766	136.9	-0.72	17.16	-1.37	-0.46	406
767	135.22	-0.57	17.25	-1.34	-0.37	406
768	137.71	-0.64	16.98	-1.18	-0.41	406
769	138.11	-0.54	17.04	-1.17	-0.35	406
770	136.04	-0.56	17.19	-1.38	-0.36	406
771	136.41	-0.67	17.17	-1.41	-0.43	406
772	137.29	-0.48	16.99	-1.41	-0.31	406
773	136.42	-0.7	17.3	-1.4	-0.45	406
774	136.56	-0.8	17.13	-1.42	-0.51	406
775	136.32	-0.6	17.18	-1.24	-0.39	406
776	138.79	-0.46	17.15	-1.03	-0.3	406
777	138.55	-0.72	16.96	-0.9	-0.46	406
778	137.76	-0.72	17.24	-0.84	-0.46	406
779	137.01	-0.68	17.29	-0.98	-0.43	406
780	139.55	-0.72	17.02	-1.07	-0.46	406
781	140.05	-0.8	17.02	-1.35	-0.51	406
782	138.09	-0.75	17.33	-1.46	-0.48	406
783	139.38	-0.56	17.24	-1.41	-0.36	406
784	139.31	-0.86	17.33	-1.21	-0.55	406
785	140.28	-0.71	17.12	-0.97	-0.46	406
786	138.5	-0.65	17.35	-0.84	-0.41	406
787	138.07	-0.82	17.4	-0.81	-0.52	406
788	140.19	-0.73	17.21	-1.01	-0.47	406
789	140.9	-0.63	17.18	-1.18	-0.4	406
790	142.14	-0.6	17.22	-1.15	-0.38	406
791	139.68	-0.65	17.48	-0.95	-0.42	406
792	139	-0.76	17.62	-0.73	-0.48	406
793	141.15	-0.61	17.47	-0.67	-0.39	406
794	142.13	-0.76	17.39	-0.91	-0.49	406
795	141.86	-0.69	17.33	-1.19	-0.45	406
796	140.73	-0.87	17.5	-1.67	-0.56	406
797	141.44	-0.89	17.38	-1.88	-0.57	406
798	140.99	-0.95	17.52	-1.77	-0.61	406
799	140.54	-0.78	17.76	-1.68	-0.5	406
800	143.9	-0.77	17.31	-1.66	-0.5	406
801	143	-0.74	17.51	-1.72	-0.47	406
802	142.19	-0.7	17.51	-1.44	-0.45	406
803	141.93	-0.97	17.64	-1.1	-0.62	406
804	143.22	-0.69	17.44	-1.15	-0.44	406
805	144.19	-0.73	17.35	-1.15	-0.47	406
806	142.58	-0.79	17.63	-0.9	-0.5	406
807	144.31	-0.91	17.47	-0.91	-0.59	406
808	144.12	-0.95	17.58	-0.98	-0.61	406
809	143.66	-0.65	17.43	-0.79	-0.42	406
810	142.3	-0.77	17.68	-0.94	-0.49	406
811	145.18	-0.94	17.44	-1.31	-0.6	406
812	144.82	-0.86	17.49	-1.56	-0.55	406
813	143.12	-1.02	17.64	-1.38	-0.66	406
814	143.85	-1.11	17.63	-1.21	-0.71	406
815	145.67	-0.86	17.41	-1.18	-0.55	406
816	143.83	-0.83	17.44	-1.06	-0.53	406
817	144.22	-0.96	17.43	-0.99	-0.61	406
818	144.53	-1.06	17.56	-1.27	-0.68	406
819	145.3	-1.05	17.33	-1.44	-0.67	406
820	144.75	-0.84	17.46	-1.38	-0.54	406
821	145.14	-1.03	17.47	-1.11	-0.66	406
822	146.12	-1.02	17.35	-0.96	-0.65	406
823	146.47	-1.03	17.47	-0.88	-0.66	406
824	145.5	-0.92	17.41	-1.01	-0.59	406
825	146.42	-0.98	17.39	-1.04	-0.63	406
826	145.33	-0.91	17.55	-1.04	-0.58	406
827	147.41	-0.93	17.34	-1.09	-0.59	406
828	145.95	-1.02	17.48	-1.14	-0.65	406
829	145.66	-0.94	17.47	-1.07	-0.6	406
830	146.48	-1.02	17.42	-1.13	-0.66	406
831	147.79	-0.96	17.32	-1.29	-0.62	406
832	147.75	-1.04	17.38	-1.41	-0.66	406
833	146.63	-1.06	17.42	-1.4	-0.68	406
834	147.01	-0.92	17.44	-1.23	-0.59	406
835	146.65	-0.98	17.36	-1.04	-0.63	406
836	146.6	-0.95	17.41	-1.02	-0.61	406
837	147.46	-0.95	17.35	-1.02	-0.61	406
838	147.33	-0.91	17.38	-1.11	-0.58	406
839	147.69	-1.01	17.43	-1.06	-0.65	406
840	149.27	-0.98	17.32	-1.21	-0.63	406
841	147.89	-0.99	17.43	-1.55	-0.63	406
842	148.89	-0.97	17.34	-1.6	-0.62	406
843	148.09	-1.11	17.5	-1.59	-0.71	406
844	149.09	-1.07	17.4	-1.55	-0.68	406
845	149.24	-1.1	17.44	-1.14	-0.71	406
846	148.66	-1.01	17.49	-0.68	-0.65	406
847	149.97	-1.09	17.42	-0.76	-0.7	406
848	149.38	-1.06	17.55	-1.05	-0.68	406
849	149.85	-0.96	17.4	-1.1	-0.62	406
850	149.56	-1.06	17.49	-1.09	-0.68	406
851	149.94	-1.04	17.59	-1.09	-0.67	406
852	149.74	-1.17	17.49	-1.26	-0.75	406
853	151	-1.15	17.42	-1.4	-0.73	406
854	150.53	-1.02	17.63	-1.01	-0.66	406
855	150.9	-0.97	17.5	-0.72	-0.62	406
856	150.98	-1.09	17.71	-0.83	-0.7	406
857	150.92	-1.07	17.71	-0.89	-0.69	406
858	150.92	-1.15	17.69	-1.05	-0.74	406
859	151.48	-1.11	17.63	-1.06	-0.71	406
860	151.51	-1.09	17.74	-1.11	-0.7	406
861	151.94	-1.13	17.73	-1.15	-0.73	406
862	151.91	-1.14	17.79	-1.34	-0.73	406
863	152.29	-1.07	17.75	-1.42	-0.69	406
864	152.46	-1.19	17.68	-1.18	-0.77	406
865	152.3	-1.15	17.77	-0.95	-0.74	406
866	152.84	-1.04	17.8	-0.94	-0.67	406
867	152.32	-1.18	17.91	-1.05	-0.76	406
868	152.97	-1.24	17.95	-1.3	-0.8	406
869	152.97	-1.11	17.94	-1.51	-0.71	406
870	153.72	-1.23	17.93	-1.71	-0.79	406
871	153.18	-1.26	18	-1.42	-0.81	406
872	153.54	-1.21	18.01	-1.22	-0.78	406
873	153.72	-1.16	18.04	-1.24	-0.74	406
874	154.22	-1.22	17.98	-1.1	-0.78	406
875	154.14	-1.2	18.09	-1.14	-0.77	406
876	154	-1.26	18.12	-0.95	-0.81	406
877	155.43	-1.17	18.16	-0.76	-0.75	406
878	154.85	-1.21	18.21	-0.74	-0.78	406
879	154.52	-1.2	18.27	-0.69	-0.77	406
880	155.56	-1.18	18.27	-0.84	-0.76	406
881	154.9	-1.26	18.3	-1.27	-0.81	406
882	154.24	-1.31	18.36	-1.6	-0.84	406
883	155.35	-1.3	18.29	-1.62	-0.84	406
884	156.04	-1.3	18.34	-1.65	-0.84	406
885	156.3	-1.2	18.31	-1.56	-0.77	406
886	155.05	-1.48	18.55	-1.57	-0.95	406
887	156.1	-1.4	18.58	-1.52	-0.9	406
888	156.45	-1.37	18.48	-1.48	-0.88	406
889	156.48	-1.36	18.48	-1.37	-0.87	406
890	156.74	-1.38	18.48	-1.07	-0.88	406
891	155.99	-1.39	18.57	-0.99	-0.89	406
892	157.7	-1.36	18.6	-1.16	-0.87	406
893	157.52	-1.36	18.47	-1.24	-0.87	406
894	157.42	-1.32	18.6	-1.18	-0.84	406
895	157.64	-1.45	18.49	-1.13	-0.93	406
896	157.66	-1.37	18.62	-1.02	-0.88	406
897	158.3	-1.33	18.44	-0.98	-0.85	406
898	157.82	-1.44	18.71	-1.18	-0.93	406
899	157.86	-1.42	18.62	-1.21	-0.91	406
900	158.6	-1.4	18.53	-1.25	-0.9	406
901	158.37	-1.38	18.6	-1.24	-0.88	406
902	159.2	-1.44	18.62	-1.36	-0.92	406
903	159.55	-1.4	18.45	-1.35	-0.9	406
904	159.42	-1.46	18.65	-1.2	-0.94	406
905	159.48	-1.49	18.55	-1.06	-0.95	406
906	159.67	-1.46	18.66	-0.89	-0.94	406
907	160.31	-1.42	18.57	-0.84	-0.91	406
908	160.22	-1.5	18.59	-0.97	-0.96	406
909	160.3	-1.47	18.61	-1.19	-0.94	406
910	159.72	-1.39	18.55	-1.31	-0.89	406
911	160.64	-1.47	18.55	-1.39	-0.94	406
912	160.87	-1.44	18.53	-1.43	-0.92	406
913	160.72	-1.63	18.74	-1.62	-1.04	406
914	161.6	-1.6	18.71	-1.47	-1.03	406
915	161.05	-1.57	18.71	-1.22	-1	406
916	161.78	-1.39	18.56	-1.11	-0.89	406
917	161	-1.56	18.79	-0.97	-1	406
918	160.86	-1.4	18.71	-0.86	-0.9	406
919	161.38	-1.48	18.6	-0.87	-0.95	406
920	162.06	-1.46	18.6	-0.88	-0.93	406
921	161.72	-1.53	18.71	-1.17	-0.98	406
922	161.43	-1.51	18.91	-1.24	-0.97	406
923	162.03	-1.52	18.76	-0.95	-0.97	406
924	162.1	-1.49	18.81	-0.84	-0.96	406
925	162.38	-1.58	18.86	-0.98	-1.01	406
926	162.52	-1.52	18.88	-0.96	-0.97	406
927	162.87	-1.54	18.81	-1.06	-0.99	406
928	163.59	-1.57	18.82	-1.25	-1.01	406
929	163.26	-1.58	19.07	-1.24	-1.01	406
930	163.52	-1.57	18.92	-1.16	-1.01	406
931	163.82	-1.56	18.89	-1.2	-1	406
932	164.34	-1.54	18.78	-1.25	-0.99	406
933	164.58	-1.57	18.83	-1.35	-1.01	406
934	164.24	-1.59	18.87	-1.39	-1.02	406
935	163.87	-1.69	19.04	-1.37	-1.08	406
936	163.82	-1.67	18.95	-1.29	-1.07	406
937	164.34	-1.54	19.04	-1.31	-0.99	406
938	165.1	-1.61	18.99	-1.29	-1.03	406
939	164.07	-1.71	19.02	-1.1	-1.09	406
940	166.08	-1.64	19.12	-0.99	-1.05	406
941	164.93	-1.68	19.17	-0.95	-1.08	406
942	165.84	-1.57	19.16	-0.92	-1	406
943	165.67	-1.53	19.04	-1.03	-0.98	406
944	166.83	-1.69	19.23	-1.07	-1.08	406
945	165.96	-1.65	19.23	-1.09	-1.06	406
946	165.33	-1.66	19.27	-1	-1.06	406
947	166.73	-1.66	19.29	-1.06	-1.06	406
948	166.54	-1.77	19.43	-1.38	-1.14	406
949	167.09	-1.65	19.37	-1.75	-1.06	406
950	167.2	-1.7	19.35	-1.49	-1.09	406
951	166.94	-1.71	19.62	-1.39	-1.1	406
952	166.82	-1.83	19.53	-1.3	-1.17	406
953	167.07	-1.71	19.54	-1.2	-1.1	406
954	167.36	-1.69	19.63	-1.12	-1.08	406
955	167.01	-1.73	19.66	-1.02	-1.11	406
956	168.51	-1.64	19.68	-0.95	-1.05	406
957	168.03	-1.75	19.77	-0.95	-1.12	406
958	168.1	-1.71	19.69	-1	-1.1	406
959	168.35	-1.78	19.86	-1.08	-1.14	406
960	168.51	-1.76	19.93	-0.96	-1.13	406
961	169.51	-1.77	19.87	-0.94	-1.14	406
962	168.89	-1.71	19.93	-1.2	-1.1	406
963	169.5	-1.66	19.93	-1.29	-1.06	406
964	168.99	-1.73	20	-1.2	-1.11	406
965	169.02	-1.8	20.15	-1.12	-1.15	406
966	169.56	-1.79	20.1	-0.95	-1.15	406
967	170.05	-1.77	20.09	-0.95	-1.14	406
968	170.01	-1.75	20.11	-1.13	-1.12	406
969	170.3	-1.71	20.19	-1.33	-1.1	406
970	170.77	-1.78	20.17	-1.24	-1.14	406
971	170.66	-1.88	20.22	-1.37	-1.21	406
972	170.81	-1.84	20.16	-1.32	-1.18	406
973	170.75	-1.89	20.31	-1.19	-1.21	406
974	171.12	-1.87	20.28	-0.99	-1.2	406
975	170.97	-1.82	20.3	-0.95	-1.17	406
976	171.65	-1.85	20.29	-1.25	-1.19	406
977	171.32	-1.91	20.48	-1.54	-1.23	406
978	172.46	-1.93	20.32	-1.63	-1.24	406
979	172.42	-2.01	20.33	-1.64	-1.29	406
980	171.57	-1.95	20.49	-1.57	-1.25	406
981	172.96	-1.91	20.37	-1.22	-1.23	406
982	172.88	-1.84	20.31	-0.88	-1.18	406
983	172.1	-1.86	20.36	-0.91	-1.19	406
984	172.63	-1.84	20.35	-0.97	-1.18	406
985	173.09	-1.89	20.38	-1.12	-1.21	406
986	173.34	-2.01	20.46	-1.26	-1.29	406
987	173.42	-1.92	20.5	-1.25	-1.23	406
988	173.41	-1.95	20.35	-1.33	-1.25	406
989	173.09	-1.99	20.45	-1.26	-1.27	406
990	173.4	-1.96	20.49	-1.22	-1.26	406
991	173.26	-2.07	20.47	-1.19	-1.33	406
992	174.23	-1.99	20.38	-1.29	-1.28	406
993	174.3	-2.09	20.38	-1.39	-1.34	406
994	174.02	-2.18	20.39	-1.51	-1.4	406
995	174.85	-2	20.38	-1.5	-1.28	406
996	175.17	-2.04	20.26	-1.41	-1.31	406
997	175.55	-1.98	20.21	-1.17	-1.27	406
998	175.6	-1.93	20.33	-0.91	-1.24	406
999	175.61	-2.01	20.28	-0.99	-1.29	406
1000	175.43	-1.98	20.23	-1.13	-1.27	406
1001	175.7	-2.07	20.41	-1.14	-1.33	406
1002	175.72	-2.1	20.41	-0.91	-1.34	406
1003	175.94	-2.1	20.32	-0.91	-1.34	406
1004	176.18	-2.05	20.42	-1.06	-1.31	406
1005	176.2	-2.08	20.34	-1.23	-1.33	406
1006	176.26	-2.16	20.38	-1.17	-1.39	406
1007	176.82	-2.14	20.36	-1.15	-1.37	406
1008	177.07	-2.09	20.32	-1.27	-1.34	406
1009	176.81	-2.07	20.39	-1.33	-1.33	406
1010	176.58	-2.08	20.3	-1.22	-1.34	406
1011	177.4	-2.17	20.44	-1.15	-1.39	406
1012	176.92	-2.11	20.34	-1.21	-1.35	406
1013	177.68	-2.05	20.35	-1.01	-1.32	406
1014	177.91	-2.12	20.45	-0.75	-1.36	406
1015	178.38	-1.99	20.38	-0.85	-1.28	406
1016	178.31	-2.09	20.39	-1.07	-1.34	406
1017	177.93	-2.15	20.43	-1.35	-1.38	406
1018	179.05	-2.17	20.37	-1.48	-1.39	406
1019	178.66	-2.13	20.39	-1.52	-1.36	406
1020	178.79	-2.25	20.59	-1.45	-1.44	406
1021	179.71	-2.18	20.3	-1.34	-1.39	406
1022	179.35	-2.23	20.34	-1.35	-1.43	406
1023	178.54	-2.24	20.37	-1.37	-1.43	406
1024	180.05	-2.26	20.29	-1.37	-1.45	406
1025	179.35	-2.35	20.4	-1.37	-1.51	406
1026	179.77	-2.29	20.24	-1.35	-1.47	406
1027	180.21	-2.33	20.19	-1.37	-1.49	406
1028	180.07	-2.26	20.29	-1.41	-1.45	406
1029	179.92	-2.33	20.33	-1.4	-1.5	406
1030	180.38	-2.37	20.19	-1.48	-1.52	406
1031	181.02	-2.33	20.07	-1.51	-1.49	406
1032	179.88	-2.32	20.14	-1.14	-1.49	406
1033	180.56	-2.35	20.18	-1.1	-1.51	406
1034	181.51	-2.33	20.02	-1.27	-1.5	406
1035	181.41	-2.29	19.99	-1.18	-1.47	406
1036	181.35	-2.26	19.97	-1.03	-1.45	406
1037	180.96	-2.35	20.01	-0.92	-1.51	406
1038	181.81	-2.35	20	-0.93	-1.51	406
1039	181.61	-2.32	20.05	-0.84	-1.49	406
1040	181.57	-2.32	19.9	-0.8	-1.49	406
1041	181.81	-2.28	19.99	-0.95	-1.46	406
1042	182.43	-2.29	20.01	-0.94	-1.47	406
1043	182.25	-2.43	19.94	-1.01	-1.56	406
1044	182.59	-2.27	19.88	-1.02	-1.46	406
1045	182.48	-2.43	19.96	-0.99	-1.56	406
1046	182.63	-2.32	19.93	-0.95	-1.49	406
1047	182.91	-2.33	20.01	-0.94	-1.5	406
1048	183.66	-2.32	19.88	-1.11	-1.49	406
1049	183.17	-2.26	20.04	-1.02	-1.45	406
1050	183.59	-2.34	19.96	-0.78	-1.5	406
1051	184.04	-2.28	19.93	-0.71	-1.46	406
1052	183.67	-2.24	19.98	-0.74	-1.44	406
1053	184.28	-2.28	19.86	-0.71	-1.46	406
1054	184.26	-2.22	19.94	-0.68	-1.42	406
1055	184.11	-2.2	19.97	-0.87	-1.41	406
1056	184.03	-2.24	20.05	-1.01	-1.44	406
1057	185.57	-2.24	19.69	-1.04	-1.44	406
1058	184.69	-2.29	20	-1.16	-1.47	406
1059	185.58	-2.3	20.07	-1.29	-1.47	406
1060	184.78	-2.44	20.01	-1.49	-1.56	406
1061	184.79	-2.35	20	-1.67	-1.51	406
1062	185.28	-2.47	20.11	-1.89	-1.58	406
1063	185.05	-2.5	20.21	-2.04	-1.6	406
1064	185.42	-2.52	20.26	-1.88	-1.62	406
1065	186.11	-2.52	20.37	-1.75	-1.61	406
1066	185.51	-2.54	20.34	-1.71	-1.63	406
1067	186.2	-2.52	20.37	-1.48	-1.61	406
1068	186.31	-2.53	20.46	-1.32	-1.62	406
1069	186.76	-2.53	20.51	-1.22	-1.62	406
1070	186.74	-2.64	20.56	-1.52	-1.69	406
1071	186.87	-2.65	20.74	-1.69	-1.7	406
1072	187.28	-2.6	20.6	-1.27	-1.67	406
1073	188.09	-2.47	20.64	-1.13	-1.59	406
1074	187.81	-2.63	20.69	-1.31	-1.69	406
1075	188.4	-2.51	20.66	-1.24	-1.61	406
1076	188.44	-2.54	20.75	-1.16	-1.63	406
1077	187.94	-2.65	20.87	-1.32	-1.7	406
1078	188.51	-2.6	20.78	-1.29	-1.66	406
1079	188.35	-2.73	20.84	-1.25	-1.75	406
1080	188.07	-2.67	20.83	-1.26	-1.71	406
1081	189.18	-2.69	20.96	-1.44	-1.72	406
1082	188.67	-2.73	20.92	-1.48	-1.75	406
1083	188.84	-2.67	20.88	-1.25	-1.71	406
1084	189.25	-2.6	20.7	-1.1	-1.67	406
1085	189.8	-2.67	20.98	-1.06	-1.71	406
1086	189.55	-2.68	20.94	-0.94	-1.72	406
1087	189.49	-2.66	20.84	-0.94	-1.7	406
1088	190.59	-2.69	20.94	-1.32	-1.72	406
1089	189.99	-2.75	21.05	-1.42	-1.76	406
1090	190.24	-2.72	20.9	-1.58	-1.74	406
1091	190.38	-2.84	21.1	-1.51	-1.82	406
1092	190.82	-2.72	20.99	-1.19	-1.75	406
1093	190.25	-2.75	20.96	-1.08	-1.76	406
1094	191.34	-2.72	21.01	-1.15	-1.74	406
1095	190.7	-2.79	21.09	-1.24	-1.79	406
1096	190.89	-2.8	21.05	-1.31	-1.8	406
1097	191.79	-2.75	20.99	-1.16	-1.77	406
1098	191.69	-2.79	20.99	-1.35	-1.79	406
1099	191.69	-2.81	20.97	-1.52	-1.8	406
1100	192.06	-2.81	21.1	-1.29	-1.8	406
1101	191.75	-2.73	20.91	-1.03	-1.75	406
1102	191.92	-2.79	20.98	-0.86	-1.79	406
1103	192.51	-2.7	20.89	-0.71	-1.73	406
1104	192.59	-2.77	21.08	-0.89	-1.78	406
1105	192.59	-2.86	20.89	-1.02	-1.83	406
1106	193.02	-2.72	20.97	-1.08	-1.75	406
1107	193.7	-2.81	20.92	-1	-1.8	406
1108	193.02	-2.79	21.05	-0.94	-1.79	406
1109	192.64	-2.78	21.04	-1.02	-1.78	406
1110	193.38	-2.83	21.12	-1.13	-1.81	406
1111	193.97	-2.78	21.03	-1.08	-1.78	406
1112	193.67	-2.79	21.11	-1.14	-1.79	406
1113	193.97	-2.88	20.99	-1.28	-1.84	406
1114	194.05	-2.89	21.08	-1.3	-1.85	406
1115	193.85	-2.92	21.07	-1.46	-1.87	406
1116	194.85	-2.9	20.99	-1.75	-1.86	406
1117	194.89	-2.99	21.11	-1.71	-1.92	406
1118	194.82	-2.87	21	-1.32	-1.84	406
1119	194.94	-2.96	20.95	-1.11	-1.9	406
1120	195.09	-2.99	20.98	-1.06	-1.92	406
1121	195.98	-2.85	20.88	-0.93	-1.83	406
1122	195.08	-2.95	20.98	-0.98	-1.89	406
1123	196.24	-2.99	20.94	-1.16	-1.92	406
1124	196.15	-2.91	20.8	-1.14	-1.87	406
1125	195.5	-2.98	20.93	-1.02	-1.91	406
1126	196.09	-2.93	20.87	-0.94	-1.88	406
1127	196.69	-2.89	20.74	-0.97	-1.85	406
1128	196.24	-3.01	20.87	-1.12	-1.93	406
1129	197.1	-2.98	20.9	-1.34	-1.91	406
1130	196.26	-3.07	20.87	-1.54	-1.97	406
1131	197.54	-3.02	20.91	-1.51	-1.93	406
1132	196.95	-3.04	21.01	-1.39	-1.95	406
1133	197.37	-2.99	20.94	-1.46	-1.91	406
1134	197.71	-3.09	20.97	-1.3	-1.98	406
1135	197.39	-3.03	21.03	-1.1	-1.94	406
1136	198.19	-2.97	21.07	-1.08	-1.9	406
1137	197.83	-3.02	21.18	-1.11	-1.93	406
1138	198.48	-3.05	21.27	-1.12	-1.96	406
1139	198.43	-3.01	21.43	-1.15	-1.93	406
1140	198.9	-3.09	21.54	-1.35	-1.98	406
1141	198.94	-3.06	21.56	-1.32	-1.96	406
1142	198.8	-3.06	21.66	-1.23	-1.96	406
1143	199.11	-3.02	21.6	-1.35	-1.93	406
1144	199.33	-3.15	21.86	-1.24	-2.02	406
1145	199.45	-3.06	21.79	-1.24	-1.96	406
1146	199.91	-3.06	21.85	-1.22	-1.96	406
1147	200.02	-3.18	21.89	-1.29	-2.04	406
1148	200.15	-3.2	22.06	-1.37	-2.05	406
1149	199.94	-3.11	22.08	-1.22	-1.99	406
1150	199.64	-3.18	22.02	-1.37	-2.04	406
1151	200.84	-3.25	22.09	-1.59	-2.08	406
1152	200.35	-3.32	22.16	-1.78	-2.13	406
1153	200.67	-3.17	22.12	-1.84	-2.03	406
1154	201.05	-3.3	22.13	-1.57	-2.12	406
1155	201.42	-3.33	22.22	-1.4	-2.14	406
1156	201.18	-3.35	22.15	-1.47	-2.15	406
1157	202.59	-3.3	22.05	-1.47	-2.12	406
1158	202.46	-3.43	22.08	-1.46	-2.2	406
1159	202.09	-3.28	22.12	-1.32	-2.1	406
1160	202.15	-3.32	22.03	-1.04	-2.13	406
1161	202.28	-3.32	22.11	-0.98	-2.13	406
1162	202.53	-3.27	22.15	-1.04	-2.1	406
1163	202.5	-3.36	22.16	-1.13	-2.15	406
1164	203.61	-3.29	22.11	-1.06	-2.11	406
1165	203.02	-3.33	22.28	-0.93	-2.13	406
1166	203.14	-3.26	22.13	-0.79	-2.09	406
1167	203.8	-3.38	22.02	-1.13	-2.17	406
1168	203.55	-3.42	22.03	-1.39	-2.2	406
1169	203.4	-3.5	22.09	-1.45	-2.25	406
1170	203.66	-3.36	22.25	-1.25	-2.15	406
1171	204.02	-3.32	22.23	-1.11	-2.13	406
1172	204.18	-3.4	22.16	-0.95	-2.18	406
1173	204.22	-3.37	22.16	-0.99	-2.16	406
1174	204.44	-3.39	22.2	-1.05	-2.17	406
1175	204.64	-3.38	22.26	-0.98	-2.17	406
1176	204.67	-3.31	22.24	-0.86	-2.12	406
1177	204.06	-3.42	22.34	-0.87	-2.19	406
1178	204.83	-3.36	22.19	-0.92	-2.15	406
1179	205.52	-3.37	22.15	-1.17	-2.16	406
1180	205.92	-3.44	22.19	-1.33	-2.2	406
1181	206.03	-3.38	22.25	-1.18	-2.17	406
1182	205.73	-3.47	22.32	-1.14	-2.22	406
1183	205.78	-3.36	22.3	-1.39	-2.15	406
1184	206.33	-3.28	22.54	-1.36	-2.1	406
1185	206.58	-3.38	22.39	-1.19	-2.16	406
1186	206.1	-3.48	22.41	-1.19	-2.23	406
1187	207.08	-3.44	22.42	-1.18	-2.21	406
1188	206.68	-3.56	22.5	-1.26	-2.28	406
1189	207.32	-3.51	22.38	-1.59	-2.25	406
1190	207.89	-3.6	22.43	-1.72	-2.31	406
1191	207.71	-3.54	22.49	-1.54	-2.27	406
1192	207.44	-3.55	22.44	-1.34	-2.28	406
1193	207.24	-3.59	22.52	-1.43	-2.3	406
1194	208	-3.56	22.34	-1.38	-2.28	406
1195	208.11	-3.6	22.37	-1.11	-2.31	406
1196	208.42	-3.57	22.42	-0.94	-2.29	406
1197	208.64	-3.45	22.35	-0.9	-2.21	406
1198	208.23	-3.48	22.38	-1.18	-2.23	406
1199	208.71	-3.46	22.47	-1.19	-2.22	406
1200	208.88	-3.59	22.55	-1.05	-2.3	406
1201	209.22	-3.55	22.51	-1.13	-2.27	406
1202	209.32	-3.68	22.63	-1.44	-2.36	406
1203	209.96	-3.55	22.62	-1.48	-2.27	406
1204	210.06	-3.75	22.61	-1.4	-2.41	406
1205	209.74	-3.56	22.73	-1.29	-2.28	406
1206	209.4	-3.64	22.85	-1.23	-2.33	406
1207	210.44	-3.79	22.75	-1.38	-2.43	406
1208	209.65	-3.68	22.86	-1.58	-2.36	406
1209	210.76	-3.7	22.69	-1.55	-2.37	406
1210	210.36	-3.78	22.79	-1.25	-2.42	406
1211	210.61	-3.74	22.8	-1.13	-2.4	406
1212	210.86	-3.61	22.8	-1.05	-2.31	406
1213	211.3	-3.62	22.7	-0.88	-2.32	406
1214	211.56	-3.59	22.7	-0.77	-2.3	406
1215	211.23	-3.65	22.74	-0.86	-2.34	406
1216	212.33	-3.64	22.7	-0.87	-2.33	406
1217	211.81	-3.69	22.79	-1.12	-2.36	406
1218	212.08	-3.66	22.74	-1.32	-2.35	406
1219	211.89	-3.71	22.84	-1.23	-2.38	406
1220	211.95	-3.76	22.88	-1.45	-2.41	406
1221	212.99	-3.78	22.77	-1.69	-2.42	406
1222	212.89	-3.85	22.79	-1.6	-2.47	406
1223	212.93	-3.78	22.81	-1.43	-2.42	406
1224	215.14	-3.78	22.75	-1.24	-2.42	406
1225	213.27	-3.77	22.82	-1.12	-2.42	406
1226	212.9	-3.87	22.89	-1.26	-2.48	406
1227	213.77	-3.85	22.83	-1.36	-2.47	406
1228	213.44	-3.87	22.81	-1.35	-2.48	406
1229	214.06	-3.84	22.64	-1.4	-2.46	406
1230	213.77	-3.81	22.76	-1.23	-2.44	406
1231	213.56	-3.83	22.76	-1.02	-2.45	406
1232	214.58	-3.82	22.6	-1	-2.45	406
1233	214.7	-3.85	22.64	-0.98	-2.47	406
1234	214.98	-3.83	22.76	-0.96	-2.46	406
1235	214.6	-3.77	22.72	-0.98	-2.42	406
1236	214.64	-3.82	22.78	-0.95	-2.45	406
1237	215.75	-3.8	22.83	-0.94	-2.43	406
1238	215.54	-3.83	22.83	-0.83	-2.46	406
1239	215.24	-3.79	22.84	-0.85	-2.43	406
1240	216.43	-3.65	22.73	-0.8	-2.34	406
1241	214.93	-3.88	22.96	-0.9	-2.49	406
1242	216.19	-3.92	22.92	-1.12	-2.52	406
1243	215.77	-3.81	22.9	-1.37	-2.44	406
1244	216.39	-3.78	22.88	-1.2	-2.42	406
1245	216.17	-3.74	22.93	-1.13	-2.4	406
1246	216.05	-3.78	22.9	-1.32	-2.42	406
1247	216.49	-4.04	23.04	-1.53	-2.59	406
1248	217.72	-3.9	22.94	-1.61	-2.5	406
1249	217.51	-3.85	23.05	-1.22	-2.47	406
1250	216.92	-3.99	23.23	-0.95	-2.56	406
1251	216.87	-3.95	23.2	-1	-2.53	406
1252	217.34	-3.88	23.23	-1.06	-2.48	406
1253	217.91	-3.95	23.22	-1.26	-2.53	406
1254	217.95	-3.87	23.2	-1.16	-2.48	406
1255	218.21	-3.91	23.33	-0.99	-2.5	406
1256	218.59	-3.85	23.29	-0.85	-2.47	406
1257	218.4	-3.85	23.37	-0.8	-2.47	406
1258	218.77	-3.76	23.35	-0.47	-2.41	406
1259	218.69	-3.8	23.63	-0.46	-2.44	406
1260	218.88	-3.8	23.53	-0.56	-2.43	406
1261	218.73	-3.82	23.74	-0.65	-2.45	406
1262	219.51	-3.72	23.71	-0.69	-2.38	406
1263	219.84	-3.82	23.8	-0.84	-2.45	406
1264	220.07	-3.86	23.87	-1.25	-2.47	406
1265	219.71	-3.84	23.9	-1.49	-2.46	406
1266	219.45	-4.03	24.06	-1.51	-2.59	406
1267	219.77	-3.87	23.97	-1.33	-2.48	406
1268	220.14	-3.87	24.12	-1.2	-2.48	406
1269	220.65	-3.88	24.07	-0.92	-2.49	406
1270	220.75	-3.85	24.24	-0.74	-2.47	406
1271	221.04	-3.83	24.19	-0.78	-2.46	406
1272	221.37	-3.86	24.33	-1.01	-2.47	406
1273	221.38	-3.93	24.39	-1.08	-2.52	406
1274	221.81	-3.89	24.36	-1.49	-2.5	406
1275	221.59	-3.88	24.52	-1.78	-2.49	406
1276	221.83	-3.9	24.43	-1.79	-2.5	406
1277	222.34	-4.09	24.62	-1.78	-2.62	406
1278	221.9	-4.02	24.71	-1.81	-2.58	406
1279	222.65	-3.96	24.65	-1.66	-2.54	406
1280	222.86	-4.01	24.86	-1.48	-2.57	406
1281	222.67	-4.06	24.78	-1.61	-2.6	406
1282	222.86	-4.08	25.09	-1.41	-2.62	406
1283	223.23	-3.98	25.11	-1.12	-2.55	406
1284	223.91	-4.02	25.26	-1.02	-2.58	406
1285	224.04	-4.07	25.24	-1.12	-2.61	406
1286	223.5	-4.05	25.33	-1.16	-2.59	406
1287	223.97	-4.12	25.5	-1.11	-2.64	406
1288	224.42	-4.11	25.5	-1.12	-2.63	406
1289	224.73	-4.2	25.58	-1.26	-2.69	406
1290	224.71	-4.11	25.67	-1.17	-2.64	406
1291	224.88	-4.14	25.62	-1.19	-2.66	406
1292	225.48	-4.1	25.63	-1.21	-2.63	406
1293	225.68	-4.06	25.57	-1.25	-2.6	406
1294	225.62	-4.07	25.61	-1.37	-2.61	406
1295	225.46	-4.18	25.76	-1.25	-2.68	406
1296	225.82	-4.08	25.74	-1.05	-2.61	406
1297	226.37	-4	25.66	-0.89	-2.56	406
1298	226.41	-4.19	25.84	-0.99	-2.68	406
1299	226.2	-4.09	25.86	-0.88	-2.62	406
1300	226.36	-4.08	25.89	-0.97	-2.62	406
1301	226.43	-4.11	25.94	-1.31	-2.63	406
1302	226.91	-4.26	25.95	-1.23	-2.73	406
1303	226.32	-4.27	25.97	-1.38	-2.74	406
1304	226.97	-4.2	25.96	-1.41	-2.69	406
1305	227.27	-4.21	26	-1.17	-2.7	406
1306	228.21	-4.09	25.78	-1.1	-2.62	406
1307	227.52	-4.13	25.93	-1.03	-2.65	406
1308	228.29	-4.26	26.03	-1.02	-2.73	406
1309	228.13	-4.22	26.01	-1.26	-2.71	406
1310	227.91	-4.12	26	-1.26	-2.64	406
1311	229.13	-4.19	26.04	-1.32	-2.69	406
1312	228.87	-4.27	26.1	-1.56	-2.74	406
1313	228.65	-4.41	26	-1.61	-2.83	406
1314	228.77	-4.24	26.06	-1.43	-2.72	406
1315	229.12	-4.21	26.12	-1.19	-2.7	406
1316	229.43	-4.21	26.17	-0.88	-2.7	406
1317	229.48	-4.19	26.14	-0.88	-2.69	406
1318	229.27	-4.24	26.15	-0.86	-2.71	406
1319	230.04	-4.33	26.24	-0.88	-2.77	406
1320	230.13	-4.21	26.22	-1	-2.7	406
1321	230.06	-4.25	26.21	-1.04	-2.73	406
1322	230.53	-4.3	26.19	-1.02	-2.76	406
1323	230.85	-4.23	26.35	-1.05	-2.71	406
1324	230.9	-4.23	26.34	-1.13	-2.71	406
1325	230.94	-4.25	26.44	-1.25	-2.72	406
1326	231.21	-4.33	26.49	-1.52	-2.78	406
1327	231.72	-4.4	26.38	-1.65	-2.82	406
1328	231.14	-4.43	26.55	-1.62	-2.84	406
1329	231.96	-4.28	26.47	-1.27	-2.75	406
1330	231.4	-4.24	26.56	-0.91	-2.72	406
1331	231.42	-4.36	26.56	-0.88	-2.8	406
1332	232.36	-4.16	26.54	-0.97	-2.67	406
1333	232.13	-4.24	26.53	-1.08	-2.71	406
1334	232.88	-4.31	26.53	-1.22	-2.77	406
1335	232.36	-4.32	26.62	-1.25	-2.77	406
1336	232.95	-4.34	26.6	-1.11	-2.78	406
1337	232.92	-4.34	26.59	-0.98	-2.78	406
1338	233	-4.27	26.63	-1.05	-2.74	406
1339	233.45	-4.47	26.64	-1.23	-2.86	406
1340	233.85	-4.41	26.73	-1.4	-2.83	406
1341	233.78	-4.38	26.68	-1.24	-2.81	406
1342	234.01	-4.35	26.66	-1.14	-2.79	406
1343	234.6	-4.28	26.68	-1.05	-2.75	406
1344	234.14	-4.32	26.78	-1.09	-2.77	406
1345	234.4	-4.47	26.8	-1.13	-2.87	406
1346	234.61	-4.43	26.75	-1.16	-2.84	406
1347	234.72	-4.33	26.78	-1.23	-2.77	406
1348	234.58	-4.39	26.75	-1.24	-2.81	406
1349	234.65	-4.31	26.81	-1.14	-2.76	406
1350	235.12	-4.48	26.78	-1.22	-2.87	406
1351	235.27	-4.26	26.88	-1.23	-2.73	406
1352	235.63	-4.35	26.73	-1.14	-2.79	406
1353	235.36	-4.48	26.73	-1.23	-2.87	406
1354	235.31	-4.36	26.7	-1.21	-2.79	406
1355	235.23	-4.5	26.7	-1.17	-2.88	406
1356	235.93	-4.38	26.77	-0.96	-2.81	406
1357	236.17	-4.55	26.77	-0.8	-2.92	406
1358	236.76	-4.37	26.78	-0.88	-2.8	406
1359	237	-4.52	26.75	-1.11	-2.9	406
1360	236.63	-4.36	26.8	-1.18	-2.79	406
1361	237.58	-4.51	26.76	-1.23	-2.89	406
1362	236.99	-4.39	26.69	-1.18	-2.81	406
1363	236.94	-4.48	26.9	-1.15	-2.87	406
1364	237.71	-4.4	26.89	-1.19	-2.82	406
1365	237.83	-4.51	26.99	-1.15	-2.89	406
1366	237.26	-4.48	27.05	-1.04	-2.87	406
1367	237.86	-4.39	26.96	-1.05	-2.81	406
1368	238.29	-4.45	26.94	-1.03	-2.85	406
1369	238.17	-4.51	27.12	-1.05	-2.89	406
1370	238.2	-4.52	27.17	-0.94	-2.9	406
1371	238.64	-4.51	27.05	-1.17	-2.89	406
1372	238.76	-4.45	27.15	-1.17	-2.85	406
1373	239.27	-4.47	27.12	-1.17	-2.87	406
1374	239.4	-4.49	27.26	-1.35	-2.88	406
1375	239.36	-4.5	27.12	-1.44	-2.88	406
1376	239.54	-4.48	27.1	-1.25	-2.87	406
1377	239.45	-4.51	27.31	-1.1	-2.89	406
1378	239.44	-4.48	27.49	-0.99	-2.87	406
1379	239.48	-4.48	27.35	-1.01	-2.87	406
1380	239.88	-4.53	27.43	-1.11	-2.91	406
1381	239.88	-4.57	27.34	-1.27	-2.93	406
1382	239.99	-4.57	27.48	-1.3	-2.93	406
1383	240.45	-4.53	27.33	-1.37	-2.9	406
1384	241.29	-4.6	27.28	-1.43	-2.95	406
1385	241.26	-4.58	27.4	-1.2	-2.93	406
1386	241.57	-4.52	27.46	-0.83	-2.9	406
1387	242.12	-4.56	27.38	-0.91	-2.92	406
1388	241.51	-4.47	27.45	-1.01	-2.86	406
1389	242.17	-4.49	27.45	-0.94	-2.88	406
1390	241.14	-4.53	27.58	-0.81	-2.91	406
1391	242.02	-4.54	27.54	-0.83	-2.91	406
1392	241.57	-4.58	27.76	-0.87	-2.93	406
1393	242.72	-4.52	27.65	-0.89	-2.9	406
1394	242.47	-4.58	27.7	-1.06	-2.93	406
1395	243.05	-4.64	27.77	-1.34	-2.98	406
1396	242.8	-4.69	27.89	-1.47	-3.01	406
1397	243.26	-4.52	27.77	-1.39	-2.9	406
1398	243.13	-4.6	27.85	-1.42	-2.95	406
1399	242.97	-4.58	27.9	-1.31	-2.93	406
1400	243.61	-4.55	28	-1.05	-2.92	406
1401	243.09	-4.59	28	-0.98	-2.94	406
1402	244.88	-4.58	28.05	-1.04	-2.93	406
1403	244.02	-4.66	28.17	-1	-2.99	406
1404	244.5	-4.6	28.06	-0.91	-2.95	406
1405	244.82	-4.68	28.1	-1.04	-3	406
1406	244.41	-4.63	28.12	-1.26	-2.97	406
1407	244.39	-4.76	28.18	-1.36	-3.05	406
1408	245.04	-4.54	28.19	-1.23	-2.91	406
1409	244.85	-4.66	28.22	-1.1	-2.99	406
1410	245.18	-4.67	28.11	-1.15	-2.99	406
1411	245.51	-4.68	28.2	-1.24	-3	406
1412	245.73	-4.58	28.03	-1.08	-2.93	406
1413	245.97	-4.65	27.99	-0.95	-2.98	406
1414	245.42	-4.76	28.13	-1.09	-3.05	406
1415	246.29	-4.64	28.05	-1.26	-2.98	406
1416	246.19	-4.67	27.87	-1.27	-2.99	406
1417	246.4	-4.71	27.78	-1.05	-3.02	406
1418	246.84	-4.59	27.73	-0.87	-2.95	406
1419	246.74	-4.58	27.63	-0.89	-2.93	406
1420	246.64	-4.72	27.59	-1.17	-3.02	406
1421	247.14	-4.7	27.63	-1.29	-3.01	406
1422	247.6	-4.75	27.53	-0.97	-3.04	406
1423	247.14	-4.67	27.33	-0.99	-3	406
1424	247.24	-4.75	27.45	-1.08	-3.05	406
1425	247.14	-4.71	27.46	-1.09	-3.02	406
1426	247.59	-4.73	27.4	-1.05	-3.03	406
1427	247.67	-4.71	27.26	-1.1	-3.02	406
1428	248.41	-4.77	27.34	-1.29	-3.06	406
1429	247.82	-4.74	27.29	-1.31	-3.04	406
1430	248.1	-4.78	27.16	-1.16	-3.06	406
1431	248	-4.69	27	-0.93	-3.01	406
1432	249.11	-4.72	27.01	-1.07	-3.02	406
1433	249.13	-4.75	26.9	-1.37	-3.05	406
1434	248.7	-4.77	27.06	-1.43	-3.06	406
1435	248.61	-4.74	27.11	-1.15	-3.04	406
1436	249.79	-4.69	26.82	-0.77	-3.01	406
1437	249.03	-4.81	27.18	-0.93	-3.09	406
1438	249.49	-4.69	26.82	-1.03	-3.01	406
1439	248.91	-4.78	27.05	-1.05	-3.06	406
1440	250.43	-4.81	26.74	-1.11	-3.08	406
1441	249.81	-4.79	26.93	-1.38	-3.07	406
1442	249.79	-4.82	27.01	-1.43	-3.09	406
1443	250.85	-4.89	26.95	-1.12	-3.14	406
1444	250.14	-4.87	27.01	-0.85	-3.12	406
1445	250.82	-4.76	27.03	-0.96	-3.05	406
1446	250.99	-4.82	26.92	-1.09	-3.09	406
1447	251.12	-4.83	26.92	-0.94	-3.1	406
1448	251.94	-4.76	26.93	-0.84	-3.05	406
1449	251.31	-4.87	27.08	-0.8	-3.12	406
1450	251.82	-4.77	27.05	-0.83	-3.06	406
1451	252.01	-4.78	27	-1	-3.07	406
1452	252.62	-4.74	26.9	-1.21	-3.04	406
1453	251.67	-4.81	27.07	-1.32	-3.08	406
1454	252.14	-4.85	27.03	-1.33	-3.11	406
1455	252.81	-4.89	27.16	-1.41	-3.14	406
1456	252.2	-4.91	27.22	-1.41	-3.15	406
1457	253.46	-4.83	27.2	-1.31	-3.1	406
1458	252.88	-4.86	27.34	-1.25	-3.12	406
1459	253.27	-4.85	27.52	-1.09	-3.11	406
1460	252.94	-4.88	27.44	-0.99	-3.13	406
1461	253.1	-4.92	27.57	-1	-3.15	406
1462	253.92	-4.82	27.59	-1.02	-3.09	406
1463	253.76	-4.83	27.6	-1.09	-3.1	406
1464	253.55	-4.88	27.71	-1.16	-3.13	406
1465	254.08	-4.91	27.74	-1.38	-3.14	406
1466	254.08	-4.93	27.94	-1.38	-3.16	406
1467	254.84	-4.87	27.9	-1.38	-3.12	406
1468	255.06	-4.93	27.97	-1.4	-3.16	406
1469	254.41	-4.98	28.03	-1.21	-3.19	406
1470	254.76	-4.95	27.99	-1.25	-3.17	406
1471	255.86	-4.97	28	-1.25	-3.19	406
1472	255.56	-4.94	28.01	-1.25	-3.17	406
1473	255.59	-4.9	28.22	-1.37	-3.14	406
1474	256.24	-4.98	28.11	-1.21	-3.19	406
1475	255.83	-5.03	28.33	-0.88	-3.23	406
1476	256.46	-4.91	28.12	-0.83	-3.15	406
1477	256.74	-4.96	28.27	-0.95	-3.18	406
1478	256.69	-4.94	28.04	-0.92	-3.17	406
1479	257.07	-4.87	28.1	-0.96	-3.12	406
1480	257.48	-4.91	28.15	-1.04	-3.14	406
1481	257.82	-4.87	28.1	-1.12	-3.12	406
1482	257.04	-5.01	28.27	-1.4	-3.21	406
1483	257.74	-4.93	28.18	-1.46	-3.16	406
1484	257.22	-5.15	28.27	-1.6	-3.3	406
1485	257.81	-5.02	28.12	-1.43	-3.22	406
1486	258.52	-5.02	28.15	-1.07	-3.22	406
1487	258.04	-4.93	28.05	-0.97	-3.16	406
1488	258.78	-5	28.03	-0.99	-3.2	406
1489	258.1	-5.01	28.19	-1.02	-3.21	406
1490	258.38	-5.08	28.29	-0.9	-3.26	406
1491	259.07	-4.97	28.12	-1.06	-3.19	406
1492	258.91	-5.09	28.14	-1.17	-3.26	406
1493	258.85	-5.03	28.01	-1.09	-3.22	406
1494	259.55	-4.95	27.96	-1.06	-3.17	406
1495	259.86	-5.01	28.04	-1.05	-3.21	406
1496	259.39	-5.02	28.07	-1	-3.22	406
1497	260.29	-5.04	28	-1.02	-3.23	406
1498	259.89	-5.1	28.21	-1.14	-3.27	406
1499	259.69	-5.06	28.21	-1.37	-3.24	406
1500	259.88	-5.12	28.31	-1.29	-3.28	406
1501	259.81	-5.1	28.35	-1.22	-3.27	406
1502	260.39	-5.11	28.26	-1.1	-3.28	406
1503	260.54	-5.09	28.26	-1.06	-3.26	406
1504	261.3	-5.11	28.25	-1.22	-3.28	406
1505	261.15	-5.16	28.49	-1.05	-3.31	406
1506	261.31	-5.07	28.41	-0.75	-3.25	406
1507	260.88	-5.14	28.43	-0.72	-3.29	406
1508	261.81	-5.11	28.59	-0.82	-3.28	406
1509	261.68	-5.11	28.54	-0.92	-3.28	406
1510	261.47	-5.05	28.62	-1.09	-3.24	406
1511	261.54	-5.1	28.71	-1.3	-3.27	406
1512	262.91	-5.1	28.67	-1.48	-3.27	406
1513	262.08	-5.18	28.79	-1.41	-3.32	406
1514	262.27	-5.16	28.88	-1.5	-3.31	406
1515	262.84	-5.17	28.86	-1.63	-3.31	406
1516	263.15	-5.2	28.97	-1.58	-3.33	406
1517	263.28	-5.21	29.03	-1.58	-3.34	406
1518	263.16	-5.25	29.05	-1.5	-3.37	406
1519	263.65	-5.27	28.91	-1.53	-3.38	406
1520	263.7	-5.33	29.1	-1.47	-3.42	406
1521	263.99	-5.38	29.17	-1.31	-3.45	406
1522	263.59	-5.33	29.3	-1.09	-3.42	406
1523	264.07	-5.29	29.3	-1.18	-3.39	406
1524	265.27	-5.3	29.3	-1.22	-3.4	406
1525	264.74	-5.19	29.2	-1.05	-3.33	406
1526	265.61	-5.19	29.25	-0.72	-3.33	406
1527	264.47	-5.24	29.4	-0.82	-3.36	406
1528	265.23	-5.24	29.27	-0.79	-3.36	406
1529	265.56	-5.1	29.3	-0.77	-3.27	406
1530	265.59	-5.25	29.49	-0.76	-3.36	406
1531	266.09	-5.17	29.35	-0.74	-3.31	406
1532	265.43	-5.19	29.45	-0.86	-3.33	406
1533	265.61	-5.25	29.54	-1.07	-3.37	406
1534	265.66	-5.29	29.43	-1.22	-3.39	406
1535	266.58	-5.28	29.39	-1.47	-3.39	406
1536	266.29	-5.28	29.45	-1.66	-3.39	406
1537	266.85	-5.28	29.57	-1.52	-3.39	406
1538	266.74	-5.34	29.63	-1.57	-3.42	406
1539	267.09	-5.35	29.54	-1.69	-3.43	406
1540	267.97	-5.37	29.63	-1.47	-3.44	406
1541	267.84	-5.37	29.73	-1.22	-3.44	406
1542	267.23	-5.32	29.82	-1.18	-3.41	406
1543	267.8	-5.34	29.78	-1.14	-3.42	406
1544	267.57	-5.44	29.98	-0.96	-3.49	406
1545	268.69	-5.46	29.92	-0.86	-3.5	406
1546	268.74	-5.37	30.02	-0.92	-3.44	406
1547	268.38	-5.35	29.91	-1.01	-3.43	406
1548	269.91	-5.3	29.85	-1.1	-3.4	406
1549	268.75	-5.38	29.93	-1.23	-3.45	406
1550	268.56	-5.45	30.22	-1.18	-3.5	406
1551	269.34	-5.4	30	-1.04	-3.46	406
1552	270.14	-5.26	29.91	-0.92	-3.37	406
1553	270.37	-5.26	30.06	-0.85	-3.37	406
1554	269.62	-5.46	30.32	-1.04	-3.5	406
1555	270.25	-5.42	30.27	-1.28	-3.47	406
1556	269.62	-5.48	30.42	-1.21	-3.51	406
1557	269.89	-5.47	30.53	-1.33	-3.51	406
1558	270.11	-5.5	30.61	-1.46	-3.52	406
1559	270.85	-5.5	30.66	-1.59	-3.53	406
1560	271.29	-5.48	30.64	-1.62	-3.51	406
1561	271.14	-5.5	30.84	-1.32	-3.53	406
1562	271.42	-5.4	30.88	-1.05	-3.46	406
1563	271.54	-5.47	31.01	-0.97	-3.51	406
1564	271.62	-5.5	30.92	-1.22	-3.52	406
1565	272.25	-5.5	30.95	-1.48	-3.52	406
1566	272.43	-5.56	31.02	-1.48	-3.57	406
1567	272.21	-5.54	31.06	-1.45	-3.55	406
1568	272.77	-5.63	31.22	-1.54	-3.61	406
1569	272.9	-5.68	31.12	-1.54	-3.64	406
1570	272.57	-5.59	31.13	-1.39	-3.59	406
1571	272.41	-5.64	31.26	-1.18	-3.62	406
1572	273.02	-5.62	31.05	-0.95	-3.6	406
1573	273.93	-5.52	31.01	-1	-3.54	406
1574	273	-5.59	31.04	-0.94	-3.58	406
1575	273.43	-5.54	31.09	-0.95	-3.55	406
1576	273.58	-5.56	30.93	-1.05	-3.56	406
1577	274.05	-5.57	30.89	-1.03	-3.57	406
1578	274.47	-5.53	31.02	-0.91	-3.54	406
1579	274.32	-5.58	30.89	-1.05	-3.58	406
1580	273.97	-5.6	30.9	-1.23	-3.59	406
1581	274.5	-5.62	30.88	-1.28	-3.6	406
1582	274.69	-5.58	30.8	-1.31	-3.58	406
1583	274.84	-5.68	30.91	-1.51	-3.64	406
1584	275.03	-5.72	30.78	-1.65	-3.67	406
1585	275.35	-5.69	30.71	-1.49	-3.65	406
1586	275.57	-5.72	30.68	-1.23	-3.66	406
1587	277.29	-5.62	30.55	-1.15	-3.6	406
1588	275.59	-5.62	30.43	-1.26	-3.6	406
1589	276.12	-5.78	30.58	-1.3	-3.71	406
1590	275.98	-5.77	30.61	-1.26	-3.7	406
1591	276.09	-5.75	30.46	-1.27	-3.68	406
1592	276.86	-5.77	30.39	-1.27	-3.7	406
1593	276.53	-5.69	30.35	-1.32	-3.65	406
1594	276.51	-5.71	30.54	-1.25	-3.66	406
1595	276.86	-5.75	30.45	-0.97	-3.68	406
1596	277.51	-5.64	30.35	-0.78	-3.62	406
1597	276.24	-5.77	30.68	-0.96	-3.7	406
1598	276.76	-5.8	30.47	-1.18	-3.72	406
1599	278.08	-5.61	30.38	-1.08	-3.6	406
1600	277.66	-5.79	30.44	-0.86	-3.71	406
1601	277.38	-5.77	30.5	-0.81	-3.7	406
1602	277.4	-5.67	30.32	-0.62	-3.63	406
1603	278.38	-5.57	30.26	-0.58	-3.57	406
1604	278.43	-5.77	30.48	-0.7	-3.7	406
1605	278.75	-5.77	30.19	-1.22	-3.7	406
1606	278.32	-5.78	30.32	-1.5	-3.71	406
1607	279.1	-5.73	30.31	-1.38	-3.68	406
1608	278.56	-5.84	30.55	-1.18	-3.74	406
1609	279.3	-5.8	30.6	-1	-3.72	406
1610	279.99	-5.71	30.4	-1.01	-3.66	406
1611	280.29	-5.7	30.42	-1.13	-3.65	406
1612	279.69	-5.75	30.64	-1.21	-3.68	406
1613	280.15	-5.75	30.75	-1.32	-3.68	406
1614	280.03	-5.85	30.77	-1.43	-3.75	406
1615	280.31	-5.93	30.83	-1.56	-3.8	406
1616	280.13	-5.94	30.93	-1.68	-3.81	406
1617	280.54	-5.87	30.97	-1.61	-3.76	406
1618	280.59	-5.92	31.15	-1.5	-3.79	406
1619	281.26	-5.95	31.23	-1.45	-3.82	406
1620	281.21	-5.95	31.32	-1.35	-3.81	406
1621	281.75	-5.97	31.21	-1.34	-3.83	406
1622	281.73	-5.96	31.41	-1.5	-3.82	406
1623	281.75	-6.02	31.33	-1.52	-3.86	406
1624	281.24	-5.93	31.48	-1.19	-3.8	406
1625	281.73	-5.96	31.54	-0.77	-3.82	406
1626	282.49	-5.98	31.65	-0.68	-3.83	406
1627	282.69	-5.99	31.44	-0.81	-3.84	406
1628	283.09	-5.96	31.36	-1.05	-3.82	406
1629	283.24	-5.9	31.51	-1.04	-3.78	406
1630	282.83	-5.98	31.6	-1.07	-3.84	406
1631	283.16	-5.97	31.4	-1.25	-3.83	406
1632	283.06	-6.06	31.52	-1.34	-3.88	406
1633	283.79	-6.03	31.56	-1.6	-3.86	406
1634	284.72	-6	31.45	-1.69	-3.84	406
1635	283.76	-6.05	31.59	-1.49	-3.88	406
1636	284.1	-6.04	31.64	-1.22	-3.87	406
1637	283.86	-6.08	31.64	-1.06	-3.9	406
1638	284.25	-6.14	31.52	-1.1	-3.94	406
1639	285.16	-6.04	31.29	-1.28	-3.87	406
1640	284.56	-5.97	31.41	-1.35	-3.83	406
1641	284.75	-6.05	31.56	-1.1	-3.88	406
1642	284.55	-6.05	31.66	-0.88	-3.88	406
1643	285.44	-6.18	31.43	-1.12	-3.96	406
1644	285.4	-6.17	31.63	-1.47	-3.95	406
1645	285.94	-6.03	31.5	-1.43	-3.87	406
1646	286.77	-6.1	31.48	-1.25	-3.91	406
1647	285.96	-6.19	31.47	-1.3	-3.97	406
1648	286.36	-6.18	31.38	-1.26	-3.96	406
1649	286.33	-6.23	31.58	-1.15	-3.99	406
1650	285.72	-6.17	31.68	-1.01	-3.95	406
1651	286.57	-6.11	31.45	-1	-3.91	406
1652	286.63	-6.03	31.47	-0.86	-3.87	406
1653	286.44	-6.17	31.51	-0.73	-3.95	406
1654	286.93	-6.1	31.34	-0.82	-3.91	406
1655	287.27	-6.14	31.54	-0.94	-3.93	406
1656	287.88	-6.09	31.59	-1.07	-3.9	406
1657	287.9	-6.15	31.63	-1.21	-3.94	406
1658	288.22	-6.25	31.73	-1.46	-4.01	406
1659	288.41	-6.14	31.7	-1.7	-3.94	406
1660	288.27	-6.22	31.84	-1.62	-3.99	406
1661	288.67	-6.31	31.93	-1.46	-4.04	406
1662	288.96	-6.21	31.86	-1.6	-3.98	406
1663	288.9	-6.26	31.83	-1.78	-4.01	406
1664	288.78	-6.32	31.93	-1.69	-4.05	406
1665	288.73	-6.39	31.94	-1.52	-4.09	406
1666	289.3	-6.3	31.82	-1.33	-4.04	406
1667	289.8	-6.26	31.98	-1.13	-4.01	406
1668	289.8	-6.33	31.96	-0.79	-4.06	406
1669	289.63	-6.32	32.28	-0.72	-4.05	406
1670	290.58	-6.3	32.03	-0.89	-4.04	406
1671	290.41	-6.29	32.07	-1.11	-4.03	406
1672	290.31	-6.34	32.25	-1.36	-4.07	406
1673	290.57	-6.39	32.23	-1.38	-4.09	406
1674	290.73	-6.31	32.28	-1.2	-4.05	406
1675	291.25	-6.37	32.38	-0.92	-4.08	406
1676	291.48	-6.36	32.42	-0.82	-4.08	406
1677	291.79	-6.27	32.37	-0.99	-4.02	406
1678	291.08	-6.43	32.58	-1.32	-4.12	406
1679	292.32	-6.34	32.58	-1.53	-4.06	406
1680	292	-6.44	32.79	-1.62	-4.13	406
1681	291.45	-6.42	32.83	-1.51	-4.12	406
1682	291.93	-6.53	32.97	-1.46	-4.19	406
1683	292.09	-6.52	32.96	-1.3	-4.18	406
1684	293.02	-6.34	32.93	-1.15	-4.07	406
1685	292.61	-6.42	33.14	-1.19	-4.12	406
1686	292.94	-6.47	33.07	-1.12	-4.15	406
1687	293.58	-6.32	33.2	-1.03	-4.05	406
1688	293.33	-6.49	33.46	-1.08	-4.16	406
1689	294.52	-6.35	33.37	-1.15	-4.07	406
1690	294.23	-6.46	33.58	-1.01	-4.14	406
1691	293.79	-6.47	33.69	-0.94	-4.15	406
1692	295.02	-6.37	33.6	-1.07	-4.09	406
1693	293.68	-6.5	33.92	-1.21	-4.17	406
1694	293.94	-6.39	33.71	-1.18	-4.1	406
1695	295.66	-6.51	33.77	-1.1	-4.18	406
1696	295.16	-6.42	33.8	-0.95	-4.12	406
1697	295.42	-6.42	33.82	-0.75	-4.12	406
1698	295.65	-6.44	33.83	-0.85	-4.13	406
1699	295.58	-6.42	33.77	-0.85	-4.12	406
1700	296.33	-6.38	33.81	-0.95	-4.09	406
1701	296.25	-6.44	33.83	-1.17	-4.13	406
1702	295.79	-6.43	33.87	-1.23	-4.12	406
1703	296.51	-6.5	33.87	-1.12	-4.17	406
1704	297.12	-6.42	33.88	-1.07	-4.12	406
1705	296.28	-6.59	34.05	-1.34	-4.22	406
1706	296.6	-6.62	34.02	-1.46	-4.24	406
1707	298.02	-6.56	33.91	-1.33	-4.21	406
1708	297.38	-6.55	34.02	-1.3	-4.2	406
1709	296.95	-6.6	34.11	-1.25	-4.23	406
1710	297.55	-6.64	34.13	-1.43	-4.26	406
1711	297.96	-6.57	34.03	-1.61	-4.21	406
1712	298.08	-6.67	34.16	-1.59	-4.27	406
1713	297.83	-6.6	34.14	-1.4	-4.23	406
1714	297.9	-6.72	34.29	-1.31	-4.31	406
1715	298.13	-6.71	34.32	-1.35	-4.3	406
1716	298.44	-6.69	34.3	-1.48	-4.29	406
1717	298.56	-6.74	34.29	-1.45	-4.32	406
1718	299.17	-6.53	34.13	-1.23	-4.18	406
1719	299.65	-6.68	34.26	-1.28	-4.28	406
1720	299.92	-6.72	34.28	-1.34	-4.31	406
1721	300.04	-6.72	34.28	-1.11	-4.31	406
1722	299.64	-6.73	34.37	-0.97	-4.32	406
1723	299.84	-6.81	34.25	-1.12	-4.37	406
1724	299.98	-6.78	34.27	-1.39	-4.34	406
1725	300.49	-6.81	34.18	-1.46	-4.37	406
1726	300.31	-6.84	34.29	-1.38	-4.39	406
1727	301.15	-6.79	34.33	-1.29	-4.35	406
1728	301.15	-6.78	34.29	-1.3	-4.34	406
1729	301.42	-6.79	34.56	-1.18	-4.35	406
1730	301.71	-6.74	34.63	-1.09	-4.32	406
1731	301.62	-6.73	34.59	-1.1	-4.31	406
1732	301.65	-6.86	34.96	-1.14	-4.4	406
1733	301.47	-6.85	35.04	-1.16	-4.39	406
1734	301.3	-6.87	35.27	-1.3	-4.4	406
1735	302.43	-6.86	35.36	-1.32	-4.4	406
1736	302.25	-6.87	35.45	-1.12	-4.41	406
1737	302.61	-6.81	35.59	-0.97	-4.37	406
1738	302.42	-6.84	35.65	-0.98	-4.39	406
1739	303.36	-6.79	35.39	-1.05	-4.35	406
1740	303.78	-6.74	35.5	-1.1	-4.32	406
1741	303.4	-6.86	35.8	-1.21	-4.4	406
1742	303.95	-6.76	35.62	-1.19	-4.33	406
1743	303.83	-6.75	35.97	-1.03	-4.33	406
1744	304.6	-6.76	35.88	-1.11	-4.33	406
1745	304.95	-6.87	36	-1.31	-4.4	406
1746	304.25	-6.87	36.35	-1.39	-4.41	406
1747	304.81	-6.88	36.18	-1.35	-4.41	406
1748	305.56	-6.85	36.26	-1.29	-4.39	406
1749	305.38	-6.97	36.75	-1.31	-4.47	406
1750	305.49	-6.95	36.64	-1.16	-4.45	406
1751	305.31	-6.91	36.73	-1.08	-4.43	406
1752	305.45	-7	36.98	-1.18	-4.49	406
1753	305.83	-7.01	37.16	-1.53	-4.5	406
1754	306.58	-6.96	36.99	-1.63	-4.46	406
1755	306.42	-7.11	37.39	-1.35	-4.55	406
1756	306.63	-6.98	37.18	-1.31	-4.47	406
1757	307.44	-6.97	37.13	-1.63	-4.47	406
1758	306.75	-7.03	37.28	-1.69	-4.51	406
1759	306.57	-7.07	37.46	-1.44	-4.53	406
1760	307.61	-7.07	37.45	-1.3	-4.53	406
1761	307.99	-7.09	37.57	-1.51	-4.55	406
1762	307.57	-7.21	37.62	-1.46	-4.62	406
1763	307.58	-7.09	37.65	-1.31	-4.55	406
1764	308.2	-7.14	37.52	-1.35	-4.58	406
1765	307.78	-7.12	37.8	-1.42	-4.56	406
1766	308.95	-7.1	37.66	-1.38	-4.55	406
1767	308.61	-7.15	37.69	-1.4	-4.58	406
1768	308.82	-7.21	37.59	-1.43	-4.62	406
1769	310.05	-7.14	37.53	-1.34	-4.58	406
1770	309.87	-7.14	37.48	-1.43	-4.58	406
1771	309.2	-7.27	37.47	-1.52	-4.66	406
1772	309.82	-7.25	37.72	-1.4	-4.65	406
1773	309.79	-7.35	37.68	-1.15	-4.71	406
1774	310.16	-7.3	37.45	-1.16	-4.68	406
1775	310.03	-7.28	37.61	-1.41	-4.67	406
1776	310.79	-7.28	37.54	-1.55	-4.67	406
1777	311.1	-7.25	37.54	-1.52	-4.65	406
1778	311.76	-7.33	37.44	-1.27	-4.7	406
1779	310.98	-7.29	37.57	-1.05	-4.67	406
1780	311.24	-7.24	37.57	-1.11	-4.64	406
1781	311	-7.37	37.7	-1.3	-4.72	406
1782	310.95	-7.34	37.63	-1.22	-4.71	406
1783	311.53	-7.27	37.52	-1.22	-4.66	406
1784	311.85	-7.34	37.7	-1.31	-4.71	406
1785	312.45	-7.35	37.53	-1.49	-4.71	406
1786	312.43	-7.36	37.48	-1.58	-4.72	406
1787	311.53	-7.45	37.85	-1.44	-4.78	406
1788	313.07	-7.37	37.66	-1.36	-4.72	406
1789	312.29	-7.47	37.87	-1.45	-4.79	406
1790	313.43	-7.37	37.66	-1.48	-4.72	406
1791	313.25	-7.44	37.74	-1.44	-4.77	406
1792	312.99	-7.47	37.91	-1.11	-4.79	406
1793	313.08	-7.4	37.88	-0.81	-4.75	406
1794	313.08	-7.42	37.87	-0.82	-4.76	406
1795	313.65	-7.32	37.88	-0.84	-4.69	406
1796	313.63	-7.47	37.93	-1.06	-4.79	406
1797	313.97	-7.46	37.96	-1.26	-4.78	406
1798	314.84	-7.4	37.77	-1.47	-4.75	406
1799	314.57	-7.5	37.91	-1.74	-4.81	406
1800	314.42	-7.54	38.19	-1.68	-4.83	406
1801	314.82	-7.5	38.08	-1.49	-4.81	406
1802	315.18	-7.6	38.16	-1.41	-4.87	406
1803	315.1	-7.64	38.28	-1.36	-4.89	406
1804	315.37	-7.63	38.44	-1.33	-4.89	406
1805	315.79	-7.5	38.45	-1.32	-4.81	406
1806	315.1	-7.59	38.57	-1.28	-4.86	406
1807	315.79	-7.53	38.52	-1.27	-4.83	406
1808	316.16	-7.59	38.38	-1.2	-4.87	406
1809	316.45	-7.55	38.56	-1.11	-4.84	406
1810	317.27	-7.56	38.59	-1.29	-4.85	406
1811	317.15	-7.63	38.66	-1.42	-4.89	406
1812	317.51	-7.52	38.61	-1.12	-4.82	406
1813	317.69	-7.57	38.58	-0.96	-4.85	406
1814	317.1	-7.59	38.68	-1.05	-4.86	406
1815	317.3	-7.64	38.78	-1.16	-4.9	406
1816	317.38	-7.64	38.71	-1.19	-4.9	406
1817	317.4	-7.63	38.76	-1.18	-4.89	406
1818	318.01	-7.73	38.75	-1.31	-4.96	406
1819	318.45	-7.71	38.57	-1.59	-4.94	406
1820	318.11	-7.72	38.73	-1.39	-4.95	406
1821	318.09	-7.71	38.79	-1.34	-4.94	406
1822	318.46	-7.78	38.7	-1.72	-4.99	406
1823	318.59	-7.76	38.98	-1.79	-4.97	406
1824	318.77	-7.81	38.89	-1.74	-5	406
1825	318.97	-7.83	39.11	-1.54	-5.02	406
1826	319.21	-7.76	38.86	-1.37	-4.97	406
1827	319.91	-7.8	38.93	-1.32	-5	406
1828	319.84	-7.89	38.99	-1.44	-5.06	406
1829	320.19	-7.87	38.9	-1.61	-5.04	406
1830	320.54	-7.99	39.18	-1.79	-5.12	406
1831	320.16	-7.99	39.23	-1.78	-5.12	406
1832	320.24	-8.03	39.26	-1.45	-5.15	406
1833	320.42	-8	39.31	-1.2	-5.13	406
1834	320.69	-7.92	39.16	-1.25	-5.08	406
1835	320.44	-7.98	39.27	-1.4	-5.12	406
1836	321.25	-7.9	39.25	-1.13	-5.07	406
1837	321.42	-7.89	39.4	-0.83	-5.06	406
1838	321.7	-7.91	39.19	-0.83	-5.07	406
1839	322.25	-7.86	39.22	-0.87	-5.04	406
1840	321.56	-8	39.41	-0.87	-5.13	406
1841	321.81	-8.06	39.49	-1.09	-5.16	406
1842	321.83	-8.01	39.43	-1.41	-5.13	406
1843	321.83	-8.13	39.51	-1.64	-5.21	406
1844	322.24	-8.12	39.73	-1.81	-5.21	406
1845	322.79	-8.08	39.57	-1.84	-5.18	406
1846	323.05	-8.08	39.54	-1.8	-5.18	406
1847	323.15	-8.16	39.63	-1.88	-5.23	406
1848	323.2	-8.16	39.54	-1.76	-5.23	406
1849	322.62	-8.31	39.85	-1.65	-5.33	406
1850	323.49	-8.31	39.84	-1.55	-5.33	406
1851	323.79	-8.13	39.76	-1.46	-5.21	406
1852	324.01	-8.11	39.87	-1.51	-5.2	406
1853	323.65	-8.23	40.1	-1.48	-5.28	406
1854	324.32	-8.29	40.22	-1.45	-5.31	406
1855	324.82	-8.14	39.98	-1.45	-5.22	406
1856	324.79	-8.25	40.15	-1.51	-5.29	406
1857	324.18	-8.34	40.54	-1.52	-5.35	406
1858	324.74	-8.29	40.43	-1.38	-5.32	406
1859	325.24	-8.28	40.54	-1.23	-5.31	406
1860	325.62	-8.24	40.41	-1.23	-5.28	406
1861	325.94	-8.36	40.64	-1.39	-5.36	406
1862	325.44	-8.5	40.68	-1.5	-5.45	406
1863	324.77	-8.5	40.57	-1.51	-5.45	406
1864	325.62	-8.49	40.74	-1.45	-5.44	406
1865	325.8	-8.38	40.56	-1.31	-5.37	406
1866	325.86	-8.38	40.58	-1.29	-5.37	406
1867	326.92	-8.38	40.43	-1.39	-5.37	406
1868	326.91	-8.34	40.45	-1.34	-5.35	406
1869	327.09	-8.33	40.42	-1.27	-5.34	406
1870	327.29	-8.39	40.47	-1.25	-5.38	406
1871	327.69	-8.44	40.47	-1.19	-5.41	406
1872	327.66	-8.38	40.67	-1.28	-5.37	406
1873	327.59	-8.47	40.73	-1.33	-5.43	406
1874	327.66	-8.52	40.86	-1.38	-5.46	406
1875	327.29	-8.57	41.02	-1.4	-5.49	406
1876	328.67	-8.45	41.05	-1.25	-5.42	406
1877	328.77	-8.48	41.15	-1.19	-5.43	406
1878	328.71	-8.57	41.18	-1.33	-5.5	406
1879	328.22	-8.67	41.33	-1.54	-5.56	406
1880	328.57	-8.66	41.29	-1.69	-5.55	406
1881	329.48	-8.54	41.24	-1.61	-5.47	406
1882	329.52	-8.54	41.52	-1.48	-5.48	406
1883	328.84	-8.7	41.61	-1.35	-5.58	406
1884	329.29	-8.64	41.69	-1.21	-5.54	406
1885	329.02	-8.69	41.71	-1.2	-5.57	406
1886	330.21	-8.68	41.74	-1.23	-5.57	406
1887	329.41	-8.7	41.9	-1.19	-5.58	406
1888	330.35	-8.68	41.98	-1.24	-5.57	406
1889	330.25	-8.68	42.01	-1.36	-5.57	406
1890	330.54	-8.7	42.08	-1.5	-5.58	406
1891	330.44	-8.82	42.24	-1.59	-5.65	406
1892	331.51	-8.69	42.1	-1.54	-5.57	406
1893	331.36	-8.74	42.13	-1.59	-5.6	406
1894	331.84	-8.72	42.02	-1.58	-5.59	406
1895	330.62	-8.84	42.19	-1.52	-5.67	406
1896	331.75	-8.83	41.99	-1.48	-5.66	406
1897	331.56	-8.86	42.07	-1.54	-5.68	406
1898	332.52	-8.83	42.01	-1.55	-5.66	406
1899	332.01	-8.91	42.26	-1.45	-5.71	406
1900	332.12	-8.95	42.11	-1.37	-5.74	406
1901	332.51	-8.82	42.12	-1.33	-5.65	406
1902	332.95	-8.85	41.88	-1.3	-5.68	406
1903	332.98	-8.8	42.01	-1.26	-5.64	406
1904	332.73	-8.9	42.05	-1.18	-5.71	406
1905	333.2	-8.96	42.16	-1.13	-5.74	406
1906	334.1	-8.83	42.1	-1.15	-5.66	406
1907	333.43	-8.91	42.3	-1.23	-5.71	406
1908	333.94	-8.92	42.36	-1.29	-5.72	406
1909	333.31	-8.94	42.59	-1.42	-5.73	406
1910	334.39	-8.83	42.45	-1.52	-5.66	406
1911	334.71	-8.96	42.55	-1.69	-5.74	406
1912	334.33	-9.06	42.86	-1.78	-5.81	406
1913	334.42	-9.12	43.02	-1.75	-5.85	406
1914	334.63	-9.1	42.84	-1.66	-5.83	406
1915	335.27	-9.14	42.98	-1.52	-5.86	406
1916	335.14	-9	42.98	-1.18	-5.77	406
1917	335.52	-9.05	42.96	-0.87	-5.8	406
1918	335.9	-8.97	43.15	-0.91	-5.75	406
1919	335.79	-9.08	43.17	-0.93	-5.82	406
1920	335.94	-9.08	43.12	-1.08	-5.82	406
1921	335.93	-9.04	43.15	-1.39	-5.8	406
1922	335.92	-9.27	43.35	-1.57	-5.94	406
1923	336.96	-9.18	43.09	-1.74	-5.88	406
1924	336.31	-9.3	43.47	-1.86	-5.96	406
1925	336.44	-9.29	43.36	-1.75	-5.96	406
1926	338.09	-9.2	43.3	-1.53	-5.9	406
1927	337.45	-9.28	43.37	-1.41	-5.95	406
1928	337.72	-9.13	43.41	-1.34	-5.85	406
1929	337.62	-9.22	43.54	-1.27	-5.91	406
1930	338.29	-9.14	43.45	-1.16	-5.86	406
1931	338.21	-9.25	43.67	-1.11	-5.93	406
1932	338.14	-9.16	43.69	-1.07	-5.87	406
1933	338.29	-9.26	43.87	-1.12	-5.93	406
1934	339.27	-9.2	43.72	-1.21	-5.9	406
1935	338.65	-9.3	43.98	-1.37	-5.96	406
1936	339.19	-9.29	44.08	-1.57	-5.96	406
1937	339.14	-9.48	44.23	-1.69	-6.08	406
1938	339.59	-9.39	44.23	-1.69	-6.02	406
1939	339.53	-9.33	44.38	-1.68	-5.98	406
1940	339.3	-9.46	44.49	-1.71	-6.07	406
1941	340.69	-9.37	44.41	-1.73	-6.01	406
1942	340.63	-9.46	44.57	-1.68	-6.07	406
1943	340.29	-9.44	44.57	-1.6	-6.05	406
1944	340.01	-9.46	44.73	-1.32	-6.07	406
1945	340.35	-9.47	44.68	-0.93	-6.07	406
1946	341.32	-9.37	44.6	-0.85	-6.01	406
1947	341.2	-9.42	44.72	-0.99	-6.04	406
1948	341.35	-9.47	44.77	-0.96	-6.07	406
1949	341.48	-9.42	44.77	-1.14	-6.04	406
1950	341.77	-9.48	44.77	-1.29	-6.08	406
1951	341.92	-9.44	44.82	-1.29	-6.05	406
1952	342.46	-9.42	44.62	-1.32	-6.04	406
1953	341.72	-9.6	44.91	-1.58	-6.15	406
1954	342.52	-9.57	44.75	-1.73	-6.14	406
1955	342.2	-9.58	44.91	-1.74	-6.14	406
1956	342.53	-9.56	44.79	-1.71	-6.13	406
1957	342.99	-9.7	44.86	-1.6	-6.22	406
1958	342.5	-9.68	44.98	-1.46	-6.21	406
1959	343.76	-9.52	44.9	-1.38	-6.11	406
1960	342.79	-9.65	45.05	-1.44	-6.18	406
1961	344.09	-9.63	44.88	-1.44	-6.18	406
1962	344.1	-9.59	45	-1.53	-6.15	406
1963	343.47	-9.75	45.24	-1.63	-6.25	406
1964	344.82	-9.64	44.93	-1.61	-6.18	406
1965	344.6	-9.77	45.1	-1.58	-6.26	406
1966	344.91	-9.72	45.11	-1.47	-6.23	406
1967	344.75	-9.83	45.03	-1.37	-6.3	406
1968	344.17	-9.91	45.25	-1.21	-6.35	406
1969	345.37	-9.76	45.23	-1.15	-6.26	406
1970	345.32	-9.73	45.07	-1.31	-6.24	406
1971	345.1	-9.85	45.21	-1.53	-6.31	406
1972	345.6	-9.88	45.17	-1.66	-6.33	406
1973	346.01	-9.84	45.14	-1.57	-6.3	406
1974	346.48	-9.7	45.08	-1.19	-6.22	406
1975	346.4	-9.89	45.25	-1.18	-6.34	406
1976	346.15	-9.93	45.23	-1.43	-6.36	406
1977	346.16	-9.94	45.22	-1.37	-6.37	406
1978	346.91	-9.88	44.89	-1.3	-6.34	406
1979	346.37	-9.89	44.84	-1.51	-6.34	406
1980	346.47	-10.03	44.86	-1.9	-6.43	406
1981	347.09	-9.91	44.68	-1.97	-6.35	406
1982	347.06	-10.03	44.81	-1.7	-6.43	406
1983	347.64	-9.88	44.77	-1.31	-6.34	406
1984	347.66	-9.95	44.63	-1.11	-6.38	406
1985	347.65	-10.02	44.54	-0.99	-6.42	406
[truncated: 2,771 more rows]

## Sheet: 5MUV+10MSF
--------------	--------------	--------------	--------------	--------------	--------------
	Date and time the experiment started
	2023-03-05 10:26:44
	1. Serial number of the derivatograph:	Q-1500D
	2. Location of the experiment:	VSTU
	3. Surname and position of the operator:
	4. Test sample:	5MUV+10MSF
	5. Test sample number:	12
	6. Weight of the test sample, mg:	154
	7. Final temperature and heating rate:	1000*С 10,00*C/min
	8. Explanations for the experiment:
--------------	--------------	--------------	--------------	--------------	--------------
T,сек	t*C	TG	DTA	DTG	TG, %
--------------	--------------	--------------	--------------	--------------	--------------
0	22	0	0	0	0
1	22.46	0.01	0.03	-0.03	0.01
2	21.45	0.02	0.17	0.03	0.01
3	22.07	0.12	0.01	0.05	0.08
4	21.74	0.04	0.08	0.02	0.03
5	22.96	0.08	0.01	0.01	0.05
6	21.08	0.07	0.01	0.03	0.04
7	22.04	0.1	0.07	0.05	0.06
8	23.09	0.13	0.04	0.04	0.09
9	22.46	0.08	0.08	-0.01	0.05
10	21.63	0.17	0.06	-0.02	0.11
11	22.77	0.16	-0.04	0.04	0.1
12	22.3	0.18	0.06	0.06	0.12
13	21.49	0.15	0.07	0.06	0.1
14	22.23	0.14	0.03	0.04	0.09
15	22.21	0.12	0.05	0.05	0.08
16	22.53	0.14	0.05	0.08	0.09
17	22.61	0.11	0.09	0.09	0.07
18	22.39	0.17	-0.03	0.09	0.11
19	22.89	0.14	-0.06	0.1	0.09
20	22.02	0.1	0.2	0.17	0.06
21	21.81	0.18	0.14	0.28	0.12
22	22.81	0.16	0.04	0.26	0.11
23	22.07	0.2	0.11	0.22	0.13
24	22.67	0.3	0.01	0.26	0.19
25	22.11	0.19	0.1	0.3	0.13
26	22.3	0.17	0.14	0.33	0.11
27	22.84	0.3	0	0.33	0.19
28	21.33	0.19	0.11	0.27	0.12
29	22.89	0.32	0.04	0.27	0.21
30	22.7	0.26	0.19	0.3	0.17
31	21.72	0.32	0.24	0.32	0.21
32	21.88	0.35	0.22	0.3	0.23
33	23.42	0.4	0.12	0.3	0.26
34	23.02	0.4	0.16	0.3	0.26
35	21.84	0.35	0.27	0.29	0.23
36	22.51	0.41	0.24	0.26	0.27
37	22.07	0.43	0.21	0.25	0.28
38	22.14	0.44	0.13	0.26	0.28
39	23.35	0.45	0.13	0.3	0.29
40	22.32	0.46	0.34	0.34	0.3
41	21.89	0.49	0.39	0.34	0.32
42	21.68	0.45	0.31	0.31	0.29
43	22.46	0.52	0.18	0.29	0.34
44	22.96	0.49	0.41	0.27	0.32
45	22.47	0.47	0.33	0.17	0.31
46	22	0.48	0.31	0.06	0.31
47	22.74	0.47	0.42	0	0.31
48	22.72	0.58	0.46	0.11	0.38
49	22.82	0.58	0.32	0.29	0.38
50	22.63	0.62	0.21	0.34	0.4
51	22.98	0.56	0.34	0.26	0.36
52	23.4	0.54	0.31	0.21	0.35
53	22.4	0.59	0.44	0.27	0.38
54	21.84	0.59	0.5	0.29	0.38
55	23.26	0.64	0.49	0.17	0.42
56	23.49	0.63	0.43	0.17	0.41
57	23.19	0.76	0.42	0.29	0.49
58	23.03	0.72	0.64	0.26	0.47
59	22.28	0.64	0.6	0.21	0.41
60	22.75	0.74	0.61	0.16	0.48
61	23.09	0.77	0.7	0.1	0.5
62	22.79	0.62	0.69	0.17	0.4
63	23.98	0.69	0.8	0.21	0.45
64	22.68	0.8	0.77	0.09	0.52
65	23.8	0.81	0.69	0.18	0.52
66	23.75	0.83	0.67	0.26	0.54
67	24.25	0.67	0.74	0.11	0.44
68	23	0.69	0.8	0.09	0.45
69	23.52	0.73	0.92	0.15	0.47
70	23.54	0.77	0.94	0.16	0.5
71	24.13	0.73	0.83	0.1	0.48
72	24.52	0.89	0.87	0.19	0.58
73	23.65	0.87	0.95	0.24	0.56
74	23.37	0.76	1.12	0.19	0.49
75	24.48	0.86	0.94	0.2	0.56
76	24.15	0.73	0.95	0.25	0.47
77	24.1	0.91	1.2	0.18	0.59
78	24.91	0.87	1.15	0.27	0.57
79	23.68	0.89	1.27	0.26	0.58
80	24.27	1.02	1.23	0.22	0.66
81	24.34	0.87	1.28	0.18	0.57
82	24.41	0.92	1.43	0.11	0.6
83	24.62	0.96	1.2	0	0.62
84	24.06	0.91	1.44	-0.07	0.59
85	25.02	0.99	1.41	0	0.64
86	24.17	0.9	1.57	-0.01	0.58
87	25.93	0.91	1.51	-0.11	0.59
88	24.45	0.85	1.67	-0.12	0.55
89	25.09	0.99	1.59	-0.06	0.64
90	24.91	0.88	1.68	-0.02	0.57
91	26.66	0.98	1.64	0.07	0.63
92	24.9	0.96	1.81	0.22	0.62
93	26.31	0.99	1.87	0.27	0.64
94	25.42	0.97	1.99	0.18	0.63
95	26.09	1.12	1.89	0.29	0.73
96	26.23	0.98	1.94	0.34	0.64
97	26.18	1.06	1.95	0.08	0.69
98	25.75	0.94	1.99	-0.15	0.61
99	26.06	1.03	2.06	-0.04	0.67
100	25.99	1.04	2.25	-0.03	0.67
101	26.28	1.07	2.13	-0.01	0.7
102	25.38	0.97	2.29	0	0.63
103	27.24	1.17	2.1	0.04	0.76
104	26.99	1.05	2.27	0.04	0.68
105	26.35	1.11	2.32	0.08	0.72
106	27.98	1.15	2.21	0.04	0.75
107	26.21	0.99	2.55	-0.05	0.64
108	27.62	1.16	2.36	0.1	0.75
109	28.01	1.16	2.56	0.26	0.75
110	27.26	1.05	2.66	0.07	0.68
111	27.67	1.09	2.62	-0.06	0.71
112	27.35	1.15	2.72	0.03	0.75
113	28.82	1.06	2.82	-0.02	0.69
114	28.71	1.23	2.71	0.04	0.8
115	28.06	1.2	2.91	0.04	0.78
116	28.54	1.16	2.88	-0.07	0.75
117	28.85	1.17	2.98	-0.03	0.76
118	28.66	1.16	3.15	0.03	0.75
119	28.75	1.16	3.08	0.02	0.75
120	29.62	1.14	3.22	0.03	0.74
121	29.28	1.1	3.07	0.06	0.71
122	29.28	1.14	3.3	0.11	0.74
123	29.7	1.2	3.39	0.15	0.78
124	29.29	1.19	3.41	0.12	0.77
125	28.54	1.12	3.52	0.14	0.73
126	30.11	1.17	3.46	0.29	0.76
127	30.12	1.21	3.52	0.19	0.79
128	30.21	1.14	3.63	-0.07	0.74
129	29.19	1.18	3.81	-0.12	0.77
130	30.94	1.24	3.62	-0.2	0.8
131	30.82	1.15	3.87	-0.21	0.75
132	30.17	1.22	3.85	-0.17	0.79
133	31.09	1.23	3.93	-0.33	0.8
134	30.68	1.17	4.03	-0.18	0.76
135	30.24	1.15	3.99	-0.12	0.75
136	30.43	1.16	4.08	-0.15	0.75
137	31.76	1.19	4.18	-0.06	0.77
138	31.46	1.27	4.3	0.06	0.82
139	32.13	1.16	4.2	0.05	0.76
140	31.34	1.28	4.3	0.16	0.83
141	32.4	1.3	4.32	0.16	0.85
142	32.22	1.22	4.47	0.24	0.79
143	32.47	1.31	4.44	0.24	0.85
144	32.84	1.27	4.53	0.13	0.82
145	32.79	1.22	4.59	0.01	0.79
146	32.84	1.32	4.59	0.01	0.86
147	33.96	1.31	4.64	-0.06	0.85
148	33.32	1.24	4.69	-0.29	0.8
149	34.51	1.29	4.79	-0.37	0.84
150	34.44	1.23	4.79	-0.36	0.8
151	33.56	1.24	5.07	-0.31	0.8
152	33.97	1.24	5.09	-0.14	0.8
153	33.57	1.22	5.21	0.03	0.79
154	34.54	1.32	5.09	0.21	0.86
155	34.21	1.37	5.29	0.2	0.89
156	35.19	1.3	5.09	0.15	0.85
157	35.17	1.33	5.2	0.06	0.86
158	35.75	1.4	5.32	-0.06	0.91
159	35.88	1.32	5.22	-0.16	0.86
160	35.52	1.29	5.33	-0.23	0.83
161	36.06	1.35	5.42	-0.23	0.88
162	38.06	1.37	5.51	-0.09	0.89
163	36.51	1.31	5.68	0.12	0.85
164	36.71	1.38	5.75	0.03	0.9
165	35.27	1.28	5.87	0.19	0.83
166	35.39	1.35	5.98	0.2	0.88
167	35.78	1.34	6	-0.01	0.87
168	36.23	1.4	6.1	-0.02	0.91
169	36.51	1.37	6.12	-0.17	0.89
170	36.58	1.35	6.18	-0.3	0.88
171	36.92	1.29	6.23	-0.25	0.84
172	37.25	1.34	6.26	0.07	0.87
173	37.37	1.23	6.33	0.04	0.8
174	37.43	1.39	6.35	-0.06	0.9
175	38.5	1.38	6.35	-0.04	0.9
176	38.92	1.47	6.31	0.09	0.96
177	38.89	1.33	6.44	0.14	0.86
178	38.73	1.35	6.54	0.06	0.88
179	38.45	1.43	6.5	0.02	0.93
180	40.1	1.41	6.44	0.1	0.92
181	39.3	1.42	6.69	0.01	0.92
182	38.99	1.34	6.83	0.03	0.87
183	39.15	1.42	6.89	-0.08	0.92
184	40.67	1.46	6.86	-0.13	0.95
185	39.68	1.35	6.94	-0.09	0.87
186	40.55	1.42	6.92	-0.14	0.92
187	40.44	1.5	7.14	-0.16	0.97
188	40.28	1.43	7.1	0.06	0.93
189	40.91	1.49	7.17	0	0.97
190	40.46	1.53	7.18	0.1	0.99
191	41.06	1.42	7.28	0.03	0.92
192	42.35	1.47	7.2	0.12	0.96
193	41.49	1.42	7.37	0.02	0.92
194	41.79	1.5	7.49	-0.01	0.97
195	42.59	1.48	7.63	0.1	0.96
196	42.21	1.42	7.63	-0.09	0.92
197	42.29	1.48	7.86	-0.1	0.96
198	42	1.48	7.74	-0.41	0.96
199	43.19	1.4	7.95	-0.48	0.91
200	42.87	1.44	7.93	-0.32	0.93
201	43.33	1.43	7.93	-0.24	0.93
202	43.72	1.42	8.15	-0.14	0.92
203	42.95	1.43	8.11	-0.27	0.93
204	43.72	1.47	8.22	-0.31	0.95
205	43.88	1.44	8.3	-0.2	0.93
206	44.71	1.47	8.27	-0.26	0.95
207	44.54	1.43	8.34	-0.26	0.93
208	44.57	1.43	8.39	-0.19	0.93
209	45.73	1.46	8.53	-0.24	0.95
210	44.54	1.4	8.64	-0.13	0.91
211	45.83	1.47	8.7	-0.01	0.95
212	46.26	1.42	8.69	-0.2	0.92
213	45.97	1.4	8.76	-0.29	0.91
214	45.46	1.4	8.88	-0.26	0.91
215	45.86	1.45	8.8	-0.28	0.94
216	47.35	1.44	8.88	-0.2	0.94
217	46.42	1.38	8.97	-0.2	0.89
218	46.34	1.33	9.06	-0.35	0.86
219	46.67	1.42	9.27	-0.28	0.92
220	47.13	1.35	9.18	-0.34	0.88
221	47.24	1.42	9.22	-0.32	0.92
222	47.97	1.49	9.27	-0.28	0.97
223	47.43	1.49	9.29	-0.19	0.97
224	48.33	1.38	9.35	-0.19	0.9
225	47.5	1.36	9.24	-0.09	0.88
226	47.94	1.33	9.57	-0.19	0.86
227	47.95	1.35	9.62	-0.3	0.87
228	48.27	1.4	9.64	-0.13	0.91
229	48.32	1.43	9.74	-0.15	0.93
230	48.77	1.46	9.79	-0.1	0.95
231	49.89	1.45	9.75	-0.11	0.94
232	49.89	1.49	9.78	-0.04	0.97
233	49.55	1.45	9.75	-0.12	0.94
234	50.5	1.38	10.11	-0.09	0.9
235	49.2	1.48	10.04	-0.09	0.96
236	51	1.47	9.89	-0.14	0.95
237	51.6	1.46	10.08	-0.04	0.95
238	50.47	1.39	10.25	-0.13	0.9
239	50.68	1.41	10.27	-0.32	0.92
240	52.02	1.42	10.22	-0.42	0.92
241	52.36	1.37	10.15	-0.39	0.89
242	51.43	1.34	10.33	-0.43	0.87
243	51.72	1.31	10.47	-0.61	0.85
244	51.52	1.35	10.32	-0.64	0.88
245	51.63	1.3	10.41	-0.51	0.84
246	51.63	1.33	10.56	-0.36	0.87
247	52.78	1.3	10.48	-0.4	0.84
248	53	1.39	10.46	-0.35	0.91
249	52.42	1.33	10.47	-0.32	0.86
250	52.27	1.25	10.6	-0.33	0.81
251	52.84	1.24	10.57	-0.29	0.81
252	53.85	1.38	10.55	-0.15	0.89
253	53.43	1.29	10.55	-0.16	0.84
254	53.31	1.2	10.72	-0.16	0.78
255	53.63	1.24	10.73	-0.14	0.81
256	54.11	1.31	10.63	-0.1	0.85
257	54.07	1.35	10.65	-0.04	0.87
258	55.27	1.41	10.6	0.08	0.92
259	55.01	1.36	10.69	0.13	0.88
260	54.53	1.34	10.89	0.21	0.87
261	54.78	1.39	10.99	0.12	0.9
262	54.73	1.39	10.97	0.13	0.91
263	55.04	1.35	10.93	-0.05	0.88
264	55.5	1.33	10.98	-0.17	0.86
265	55.32	1.37	11	-0.39	0.89
266	55.9	1.27	10.9	-0.56	0.83
267	55.55	1.23	11.12	-0.7	0.8
268	55.56	1.27	11.16	-0.7	0.83
269	56.03	1.24	11.03	-0.55	0.8
270	56.84	1.34	11.09	-0.32	0.87
271	56.41	1.22	11.14	-0.11	0.79
272	56.33	1.3	11.22	-0.1	0.84
273	56.95	1.24	11.24	-0.08	0.8
274	56.87	1.24	11.17	-0.18	0.81
275	57.56	1.36	11.24	-0.04	0.88
276	56.9	1.3	11.28	-0.04	0.85
277	57.02	1.35	11.33	0	0.87
278	57.68	1.38	11.3	0.09	0.89
279	56.89	1.3	11.34	-0.03	0.85
280	57.48	1.32	11.34	-0.21	0.86
281	58.69	1.23	11.33	-0.4	0.8
282	58.64	1.32	11.26	-0.39	0.86
283	57.88	1.27	11.42	-0.3	0.83
284	58.96	1.34	11.28	-0.23	0.87
285	58.7	1.31	11.39	-0.27	0.85
286	58.31	1.25	11.41	-0.26	0.81
287	58.73	1.29	11.38	-0.2	0.84
288	59.13	1.31	11.37	-0.14	0.85
289	59.86	1.29	11.42	-0.11	0.84
290	59.42	1.33	11.43	-0.02	0.86
291	59.36	1.3	11.45	-0.07	0.85
292	60.34	1.24	11.46	-0.25	0.81
293	59.74	1.29	11.39	-0.16	0.83
294	60.15	1.26	11.42	-0.2	0.82
295	59.66	1.28	11.37	-0.15	0.83
296	60.3	1.3	11.48	-0.1	0.85
297	60.66	1.32	11.44	-0.16	0.86
298	60.45	1.26	11.54	-0.19	0.82
299	61.07	1.25	11.36	-0.31	0.81
300	61.24	1.19	11.47	-0.53	0.77
301	60.96	1.26	11.49	-0.39	0.82
302	61.45	1.3	11.58	-0.17	0.85
303	61.09	1.29	11.43	-0.12	0.83
304	61.67	1.34	11.52	-0.17	0.87
305	62.16	1.26	11.52	-0.26	0.82
306	61.55	1.23	11.54	-0.49	0.8
307	61.63	1.15	11.6	-0.67	0.75
308	61.8	1.16	11.52	-0.59	0.75
309	62.56	1.19	11.46	-0.39	0.77
310	62.13	1.27	11.53	-0.22	0.82
311	62.82	1.28	11.45	-0.06	0.83
312	62.44	1.24	11.56	0.15	0.8
313	62.73	1.24	11.56	0.15	0.8
314	62.5	1.28	11.48	0.12	0.83
315	63.43	1.18	11.62	0.07	0.77
316	62.92	1.26	11.58	-0.01	0.82
317	63.06	1.2	11.59	-0.04	0.78
318	63.31	1.25	11.59	-0.08	0.81
319	64.12	1.19	11.54	-0.05	0.77
320	63.99	1.34	11.55	0.06	0.87
321	63.67	1.34	11.55	0.14	0.87
322	63.25	1.25	11.62	0.04	0.81
323	63.97	1.27	11.51	-0.19	0.83
324	64.29	1.25	11.67	-0.25	0.81
325	64.24	1.25	11.68	-0.11	0.81
326	64.32	1.3	11.68	0.02	0.84
327	64.96	1.26	11.69	0.06	0.82
328	64.56	1.36	11.68	0.13	0.88
329	65.25	1.27	11.53	-0.01	0.83
330	65.13	1.29	11.72	-0.01	0.84
331	65.33	1.39	11.65	-0.04	0.9
332	65.54	1.4	11.75	0.02	0.91
333	65.66	1.38	11.84	-0.06	0.9
334	65.84	1.34	11.79	-0.03	0.87
335	65.02	1.28	11.89	-0.18	0.83
336	66.35	1.31	11.9	-0.16	0.85
337	66.51	1.32	11.73	-0.26	0.86
338	66.23	1.3	11.9	-0.09	0.84
339	65.62	1.24	11.89	-0.08	0.81
340	66.72	1.3	11.9	-0.2	0.84
341	67.53	1.31	11.9	-0.21	0.85
342	66.97	1.35	11.93	-0.22	0.88
343	66.81	1.28	11.98	-0.32	0.83
344	67.58	1.41	11.93	-0.23	0.91
345	66.33	1.22	11.99	-0.24	0.79
346	67.45	1.21	12.09	-0.35	0.79
347	67.21	1.29	12.05	-0.32	0.84
348	67.99	1.24	11.98	-0.26	0.81
349	67.95	1.25	12	-0.36	0.81
350	68.02	1.34	12.14	-0.34	0.87
351	68.89	1.28	12.24	-0.25	0.83
352	68.22	1.27	12.18	-0.25	0.82
353	67.92	1.29	12.23	-0.26	0.84
354	68.82	1.24	12.16	-0.31	0.8
355	68.22	1.27	12.13	-0.24	0.82
356	69.23	1.19	12.19	-0.18	0.77
357	69.32	1.31	12.24	0.12	0.85
358	69.6	1.35	12.19	0.08	0.88
359	69.82	1.26	12.19	0.23	0.82
360	69.71	1.37	12.17	0.18	0.89
361	69.91	1.26	12.26	0.06	0.82
362	70.87	1.3	12.23	-0.11	0.85
363	70.6	1.25	12.31	-0.39	0.81
364	70.7	1.21	12.25	-0.61	0.79
365	70.56	1.2	12.38	-0.6	0.78
366	70.73	1.32	12.38	-0.3	0.86
367	70.92	1.29	12.35	0	0.84
368	71.04	1.22	12.56	-0.18	0.79
369	70.85	1.13	12.31	-0.39	0.73
370	71.47	1.23	12.24	-0.54	0.8
371	71.55	1.22	12.37	-0.38	0.79
372	71.61	1.21	12.43	-0.09	0.79
373	72.2	1.35	12.5	0.05	0.87
374	72.02	1.24	12.42	0.01	0.81
375	72.14	1.28	12.43	-0.11	0.83
376	72.14	1.27	12.44	-0.05	0.82
377	72.2	1.12	12.43	-0.15	0.73
378	72.27	1.27	12.48	-0.34	0.83
379	72.84	1.21	12.45	-0.24	0.78
380	73.03	1.21	12.52	-0.3	0.79
381	72.74	1.23	12.45	-0.43	0.8
382	73.28	1.26	12.59	-0.29	0.82
383	73.48	1.18	12.6	-0.14	0.76
384	73.66	1.17	12.65	0.02	0.76
385	73.9	1.25	12.51	0.07	0.81
386	73.13	1.11	12.59	-0.06	0.72
387	73.98	1.21	12.57	-0.05	0.79
388	74.18	1.18	12.61	-0.21	0.77
389	74.37	1.07	12.62	-0.26	0.7
390	74.44	1.24	12.69	-0.29	0.81
391	75.24	1.25	12.61	-0.67	0.81
392	74.92	1.22	12.66	-0.61	0.79
393	74.82	1.17	12.68	-0.3	0.76
394	75.3	1.22	12.71	0.03	0.79
395	75.5	1.25	12.74	0.07	0.81
396	75.63	1.2	12.71	-0.17	0.78
397	75.89	1.2	12.73	-0.39	0.78
398	74.76	1.1	12.86	-0.3	0.71
399	75.95	1.2	12.9	-0.15	0.78
400	76.26	1.18	12.87	-0.21	0.76
401	76.24	1.25	12.92	-0.33	0.81
402	76.8	1.13	12.86	-0.34	0.73
403	77.06	1.21	12.83	-0.27	0.79
404	76.47	1.28	12.85	-0.28	0.83
405	77.45	1.23	12.81	-0.25	0.8
406	77.5	1.25	12.82	-0.16	0.81
407	76.68	1.18	12.85	-0.11	0.76
408	77.99	1.25	12.86	0.02	0.81
409	77.68	1.17	12.87	0	0.76
410	78.42	1.19	12.95	-0.12	0.77
411	78.54	1.12	12.97	-0.15	0.73
412	78.51	1.24	13.01	-0.22	0.81
413	78.12	1.16	12.98	-0.29	0.75
414	78.51	1.16	13.07	-0.19	0.75
415	78.9	1.19	13.2	-0.05	0.77
416	77.91	1.17	13.27	0.17	0.76
417	78.54	1.21	13.01	0.21	0.78
418	78.78	1.17	13.09	-0.15	0.76
419	78.77	1.13	13.33	-0.26	0.74
420	78.65	1.13	13.32	-0.54	0.73
421	79.3	1.2	13.24	-0.71	0.78
422	80.16	1.15	13.13	-0.66	0.74
423	79.54	0.99	13.34	-0.41	0.64
424	79.58	1.08	13.29	-0.2	0.7
425	79.87	1.18	13.15	0.05	0.77
426	79.91	1.12	13.37	0.27	0.73
427	80.47	1.14	13.32	0.25	0.74
428	81.3	1.23	13.28	0.21	0.8
429	80.74	1.12	13.42	-0.02	0.73
430	80.85	1.13	13.38	-0.14	0.73
431	81.44	1.21	13.37	-0.34	0.78
432	81.07	1.14	13.49	-0.25	0.74
433	81.69	1.21	13.31	-0.17	0.79
434	81.77	1.16	13.46	-0.23	0.75
435	81.79	1.15	13.59	0.08	0.75
436	81.08	1.19	13.49	0.14	0.77
437	82.4	1.18	13.36	-0.11	0.76
438	81.95	1.07	13.63	-0.34	0.69
439	81.92	1.16	13.52	-0.46	0.75
440	83.2	1.14	13.53	-0.38	0.74
441	83.24	1.26	13.59	-0.08	0.82
442	82.74	1.07	13.83	0.29	0.7
443	82.84	1.14	13.74	0.5	0.74
444	82.99	1.29	13.6	0.41	0.84
445	84	1.24	13.73	0.28	0.8
446	83.11	1.22	13.81	0	0.79
447	83.96	1.28	13.81	-0.09	0.83
448	84.24	1.23	13.78	-0.12	0.8
449	84.27	1.22	13.81	-0.36	0.79
450	84.46	1.15	13.9	-0.5	0.74
451	84.24	1.17	13.92	-0.38	0.76
452	85.37	1.26	13.92	-0.3	0.82
453	84.29	1.12	14.05	-0.12	0.73
454	84.43	1.25	13.95	-0.06	0.81
455	85.08	1.21	13.95	-0.01	0.78
456	85.08	1.07	14.13	-0.06	0.69
457	86.02	1.25	14.09	-0.15	0.81
458	85.81	1.2	14.17	-0.29	0.78
459	86.29	1.22	14.05	-0.12	0.79
460	85.43	1.18	14.23	-0.11	0.77
461	86.93	1.25	14.14	-0.37	0.81
462	87.16	1.08	14.5	-0.44	0.7
463	86.65	1.16	14.4	-0.49	0.75
464	87.02	1.25	14.27	-0.53	0.81
465	86.68	1.11	14.44	-0.44	0.72
466	87.06	1.14	14.38	-0.34	0.74
467	87.8	1.19	14.38	-0.19	0.77
468	87.69	1.17	14.57	0.23	0.76
469	88.36	1.13	14.6	0.25	0.74
470	87.63	1.2	14.54	0.28	0.78
471	88.76	1.17	14.48	0.04	0.76
472	88.09	1.12	14.6	-0.17	0.73
473	89.43	1.11	14.57	-0.35	0.72
474	88.62	1.15	14.76	-0.4	0.74
475	89.42	1.2	14.58	-0.17	0.78
476	89.16	1.2	14.76	-0.24	0.78
477	89	1.14	14.72	-0.24	0.74
478	90.44	1.08	14.79	-0.29	0.7
479	89.46	1.12	14.86	-0.26	0.73
480	89.59	1.16	14.8	-0.3	0.75
481	89.88	1.16	14.82	-0.43	0.75
482	90.59	1.24	14.81	-0.22	0.81
483	90.34	1.24	14.75	-0.14	0.81
484	90.6	1.12	14.97	-0.19	0.73
485	91.1	1.1	14.97	-0.19	0.71
486	91.5	1.13	15.01	-0.28	0.74
487	91.59	1.1	14.95	-0.4	0.71
488	91.52	1.13	15.11	-0.23	0.74
489	91.79	1.11	15.19	-0.13	0.72
490	91.37	1.11	15.12	-0.1	0.72
491	91.97	1.11	15.13	-0.14	0.72
492	92.18	0.96	15.18	-0.24	0.62
493	92.85	0.98	15.26	-0.32	0.64
494	92.68	1.06	15.23	-0.35	0.69
495	93.04	1.07	15.26	-0.28	0.7
496	92.36	1.06	15.3	-0.12	0.69
497	93.22	1.11	15.36	0.08	0.72
498	94.2	1.12	15.45	0.07	0.73
499	93.6	1.14	15.45	-0.08	0.74
500	94.25	1.16	15.54	0.03	0.75
501	93.6	1.07	15.67	0.06	0.69
502	94.72	1.15	15.56	-0.11	0.75
503	94.43	1.11	15.63	-0.16	0.72
504	93.87	1.14	15.7	-0.11	0.74
505	93.87	1.26	15.76	0.06	0.82
506	94.69	1.09	15.72	-0.14	0.71
507	94.69	1.03	15.82	-0.22	0.67
508	94.76	1.1	15.84	-0.3	0.71
509	95.38	1.13	15.74	-0.19	0.73
510	95.63	1.12	15.83	-0.18	0.73
511	95.89	1.14	15.89	-0.18	0.74
512	95.93	1.1	16.03	-0.36	0.71
513	96.56	1.03	15.97	-0.44	0.67
514	96.26	1.02	16.05	-0.46	0.66
515	96.91	1.06	16	-0.44	0.69
516	96.57	0.98	15.96	-0.37	0.64
517	96.42	1.04	16.15	-0.31	0.68
518	97.25	1.06	16.16	-0.39	0.69
519	97.72	1.03	16.13	-0.4	0.67
520	98.54	1.12	16.06	-0.31	0.73
521	98.33	0.99	16.2	-0.22	0.64
522	98.26	1.06	16.13	-0.26	0.69
523	97.94	1.04	16.27	-0.41	0.67
524	98.36	0.96	16.2	-0.37	0.63
525	98.78	1.01	16.34	-0.43	0.65
526	98.21	1	16.26	-0.51	0.65
527	98.9	1.03	16.31	-0.39	0.67
528	99.35	0.93	16.35	-0.34	0.61
529	98.39	0.96	16.31	-0.35	0.63
530	99.37	0.99	16.38	-0.4	0.64
531	98.58	0.9	16.42	-0.38	0.58
532	99.73	0.97	16.46	-0.29	0.63
533	99.76	0.95	16.42	-0.06	0.62
534	100.18	0.94	16.48	-0.09	0.61
535	99.88	0.97	16.48	0.11	0.63
536	100.18	0.9	16.59	-0.04	0.59
537	101.37	0.88	16.52	-0.37	0.57
538	100.91	1.01	16.5	-0.47	0.65
539	100.56	0.86	16.59	-0.34	0.56
540	101.39	0.94	16.47	-0.02	0.61
541	101.55	1	16.63	0.21	0.65
542	102.53	0.98	16.69	0.2	0.64
543	101.64	0.98	16.66	0.01	0.64
544	101.9	1.02	16.69	-0.15	0.66
545	101.3	1.01	16.75	-0.25	0.65
546	102.32	0.96	16.8	-0.31	0.62
547	102.24	0.93	16.84	-0.26	0.6
548	102.82	0.92	16.86	-0.35	0.6
549	103.02	0.93	16.89	-0.42	0.6
550	102.41	0.85	16.96	-0.24	0.55
551	103.44	0.84	16.93	-0.3	0.54
552	103.88	0.94	16.74	-0.51	0.61
553	103.97	0.87	16.94	-0.57	0.56
554	103.42	0.87	16.96	-0.65	0.57
555	104.57	0.87	16.91	-0.65	0.57
556	103.81	0.77	17.05	-0.75	0.5
557	104.15	0.77	16.99	-0.43	0.5
558	104.32	0.91	16.98	0.08	0.59
559	104.02	0.92	16.92	0.23	0.6
560	104.82	0.88	17.03	0.02	0.57
561	104.38	0.95	16.98	-0.16	0.61
562	104.98	0.86	17.12	-0.26	0.56
563	105.76	0.84	17.14	-0.29	0.54
564	105.5	0.8	17.14	-0.3	0.52
565	105.26	0.86	17.03	-0.18	0.56
566	105.93	0.9	17.11	-0.03	0.58
567	105.53	0.88	17.2	0.1	0.57
568	106.4	0.91	17.17	0.11	0.59
569	105.87	0.84	17.22	-0.09	0.55
570	106.24	0.88	17.25	-0.04	0.57
571	106.4	0.88	17.29	-0.15	0.57
572	107.07	0.89	17.15	-0.35	0.58
573	107.59	0.89	17.06	-0.53	0.58
574	107.42	0.89	17.08	-0.42	0.58
575	107.98	0.85	17.27	-0.3	0.55
576	107.22	0.79	17.35	-0.07	0.52
577	107.62	0.85	17.27	-0.29	0.55
578	107.98	0.81	17.3	-0.48	0.52
579	108.1	0.86	17.23	-0.37	0.56
580	108.54	0.77	17.24	-0.38	0.5
581	108.76	0.78	17.36	-0.34	0.5
582	108.26	0.75	17.49	-0.22	0.49
583	108.32	0.68	17.36	-0.32	0.44
584	109.17	0.82	17.4	-0.37	0.53
585	108.52	0.85	17.46	-0.35	0.55
586	108.63	0.72	17.43	-0.36	0.47
587	109.33	0.77	17.41	-0.44	0.5
588	110.42	0.79	17.39	-0.3	0.51
589	109.27	0.75	17.4	-0.37	0.49
590	110.24	0.75	17.45	-0.26	0.49
591	110.65	0.77	17.46	-0.27	0.5
592	110.01	0.72	17.46	-0.15	0.47
593	110.43	0.7	17.57	-0.1	0.45
594	110.82	0.71	17.47	-0.3	0.46
595	110.42	0.7	17.49	-0.49	0.46
596	110.9	0.68	17.6	-0.62	0.44
597	111.12	0.75	17.48	-0.49	0.49
598	111.68	0.77	17.59	-0.24	0.5
599	111.82	0.63	17.61	0.01	0.41
600	111.45	0.75	17.52	0.18	0.49
601	111.36	0.65	17.66	0.08	0.42
602	111.81	0.77	17.5	-0.13	0.5
603	111.97	0.69	17.58	-0.37	0.45
604	112.64	0.8	17.48	-0.35	0.52
605	112.19	0.69	17.69	-0.26	0.45
606	112.79	0.62	17.54	-0.19	0.4
607	112.41	0.64	17.64	-0.26	0.42
608	113.46	0.58	17.77	-0.46	0.38
609	112.08	0.65	17.52	-0.54	0.42
610	113.28	0.65	17.67	-0.32	0.42
611	112.83	0.56	17.76	-0.06	0.36
612	114.47	0.84	17.55	0.08	0.55
613	113.88	0.67	17.7	0.04	0.44
614	113.72	0.77	17.64	0.05	0.5
615	114.18	0.77	17.63	-0.01	0.5
616	114.87	0.74	17.57	-0.06	0.48
617	114.04	0.62	17.73	-0.3	0.4
618	114.34	0.73	17.64	-0.4	0.47
619	114.83	0.63	17.81	-0.45	0.41
620	115.35	0.6	17.66	-0.28	0.39
621	114.89	0.57	17.75	-0.37	0.37
622	115.69	0.59	17.79	-0.46	0.38
623	115.57	0.65	17.7	-0.5	0.42
624	115.39	0.55	17.79	-0.48	0.36
625	116.27	0.59	17.77	-0.42	0.38
626	115.76	0.56	17.81	-0.24	0.36
627	116.05	0.53	17.9	-0.19	0.34
628	115.97	0.62	17.83	-0.17	0.4
629	116.81	0.56	17.76	-0.15	0.37
630	116.47	0.56	17.8	-0.29	0.36
631	116.37	0.63	17.84	-0.11	0.41
632	116.81	0.51	18.05	-0.06	0.33
633	117.11	0.64	17.94	-0.19	0.41
634	117.17	0.63	17.94	-0.11	0.41
635	117.17	0.62	17.98	-0.01	0.4
636	118.05	0.64	17.83	-0.07	0.41
637	117.5	0.56	17.96	-0.13	0.37
638	118.12	0.63	17.93	-0.05	0.41
639	118.4	0.51	18.02	-0.11	0.33
640	118.72	0.66	18	-0.05	0.43
641	118.33	0.53	18.11	-0.22	0.34
642	118.75	0.6	18.06	-0.32	0.39
643	119.1	0.5	18.11	-0.39	0.32
644	119.61	0.52	18.08	-0.61	0.34
645	119.24	0.56	18.11	-0.63	0.37
646	119.1	0.51	18.12	-0.44	0.33
647	120.22	0.63	18.05	-0.17	0.41
648	119.86	0.57	18.24	-0.12	0.37
649	120.47	0.51	18.31	0	0.33
650	120.17	0.48	18.19	-0.14	0.31
651	120.19	0.56	18.34	-0.12	0.36
652	120.62	0.54	18.36	-0.27	0.35
653	120.6	0.47	18.24	-0.5	0.3
654	120.99	0.44	18.36	-0.55	0.29
655	120.53	0.49	18.42	-0.47	0.32
656	121.84	0.5	18.41	-0.39	0.33
657	121.87	0.5	18.37	-0.35	0.33
658	121.27	0.46	18.37	-0.34	0.3
659	121.15	0.43	18.38	-0.44	0.28
660	121.78	0.48	18.47	-0.22	0.31
661	122.34	0.54	18.36	-0.17	0.35
662	122.19	0.48	18.49	-0.08	0.31
663	122.31	0.45	18.43	-0.25	0.29
664	122.47	0.41	18.56	-0.25	0.27
665	123.24	0.52	18.44	0.09	0.34
666	123.16	0.48	18.57	0.21	0.31
667	123.55	0.53	18.67	0.12	0.34
668	123.65	0.43	18.69	-0.15	0.28
669	123.03	0.44	18.68	-0.56	0.29
670	123.42	0.41	18.65	-0.67	0.27
671	124.18	0.47	18.64	-0.56	0.3
672	124.13	0.39	18.6	-0.41	0.25
673	123.51	0.37	18.69	-0.46	0.24
674	125.79	0.43	18.54	-0.55	0.28
675	124.11	0.37	18.63	-0.53	0.24
676	125.08	0.42	18.67	-0.61	0.27
677	124.58	0.29	18.8	-0.67	0.19
678	124.76	0.29	18.72	-0.7	0.19
679	125.11	0.3	18.75	-0.48	0.2
680	124.91	0.39	18.66	-0.31	0.25
681	124.27	0.35	18.68	-0.21	0.22
682	125.67	0.32	18.7	-0.19	0.21
683	126.74	0.41	18.62	-0.24	0.26
684	125.38	0.27	18.79	-0.33	0.17
685	126.03	0.29	18.81	-0.25	0.19
686	126.15	0.29	18.74	-0.32	0.19
687	125.85	0.23	18.88	-0.29	0.15
688	126.77	0.29	18.73	-0.14	0.19
689	126.93	0.21	18.61	-0.3	0.14
690	127.25	0.25	18.72	-0.39	0.16
691	127.2	0.23	18.83	-0.52	0.15
692	126.51	0.17	18.88	-0.33	0.11
693	126.74	0.23	18.84	-0.15	0.15
694	127.54	0.2	18.9	-0.08	0.13
695	127.65	0.2	18.88	-0.17	0.13
696	127.8	0.24	18.8	-0.14	0.15
697	127.86	0.26	18.77	-0.09	0.17
698	128.08	0.27	18.73	-0.05	0.18
699	128.96	0.2	18.79	-0.02	0.13
700	128.35	0.22	18.77	-0.25	0.14
701	128.55	0.21	18.83	-0.43	0.13
702	128.76	0.23	18.72	-0.4	0.15
703	129.09	0.16	18.89	-0.42	0.1
704	129.4	0.16	18.7	-0.29	0.1
705	129.35	0.19	18.85	-0.25	0.13
706	129.24	0.29	18.78	0	0.19
707	129.73	0.26	18.88	0.04	0.17
708	129.64	0.26	18.9	-0.19	0.17
709	130.76	0.2	18.9	-0.3	0.13
710	129.45	0.13	18.95	-0.59	0.08
711	129.93	0.14	18.9	-0.79	0.09
712	130.72	0.09	18.89	-0.84	0.06
713	131.17	0.22	18.82	-0.66	0.14
714	130.45	0.13	18.74	-0.4	0.08
715	130.52	0.26	18.84	-0.32	0.17
716	130.94	0.15	18.91	-0.2	0.1
717	131.27	0.1	19.01	-0.26	0.06
718	131.12	0.2	19.01	-0.3	0.13
719	131.89	0.07	19.04	-0.27	0.04
720	132.32	0.1	18.94	-0.19	0.07
721	133.02	0.16	18.98	-0.28	0.1
722	132.27	0.08	18.97	-0.34	0.05
723	132.13	0.14	19	-0.2	0.09
724	132.45	0.07	19.01	-0.13	0.05
725	132.7	0.05	19.03	0.01	0.03
726	132.34	0.08	19.11	0.12	0.05
727	132.58	0.17	19.06	0.19	0.11
728	132.91	0	19.11	-0.03	0
729	132.76	0.08	19.05	-0.17	0.05
730	133.49	0.09	19.06	-0.32	0.06
731	134.03	0.04	19.08	-0.35	0.03
732	134.14	0.13	18.97	-0.32	0.09
733	134.55	0.11	19.09	-0.32	0.07
734	133.68	0.02	19.16	-0.4	0.02
735	133.77	0.06	19.21	-0.44	0.04
736	134.01	0.06	19.06	-0.42	0.04
737	134.49	0	19.09	-0.46	0
738	135	0	19.17	-0.41	0
739	135.68	0.08	19.19	-0.39	0.05
740	134.76	-0.03	19.17	-0.35	-0.02
741	135.88	0.03	19.16	-0.47	0.02
742	135.46	-0.07	19.24	-0.52	-0.05
743	135.99	-0.02	19.11	-0.39	-0.01
744	135.65	-0.14	19.23	-0.3	-0.09
745	135.7	-0.08	19.16	-0.35	-0.05
746	135.72	-0.1	19.18	-0.5	-0.07
747	136.52	-0.08	19.11	-0.51	-0.05
748	136.45	-0.1	19.24	-0.28	-0.07
749	136.77	0.04	19.23	0.07	0.02
750	136.61	-0.1	19.29	0.18	-0.07
751	136.99	-0.07	19.25	-0.13	-0.05
752	136.99	-0.16	19.27	-0.5	-0.11
753	136.8	-0.04	19.25	-0.47	-0.03
754	136.79	-0.11	19.34	-0.46	-0.07
755	137.63	-0.16	19.34	-0.3	-0.1
756	138.01	-0.04	19.27	-0.21	-0.03
757	138.06	-0.16	19.41	-0.37	-0.1
758	138.58	-0.06	19.3	-0.39	-0.04
759	137.11	-0.18	19.44	-0.18	-0.12
760	138.57	-0.1	19.38	0.02	-0.06
761	137.98	-0.1	19.31	-0.07	-0.06
762	138.75	-0.02	19.39	-0.03	-0.01
763	139.31	-0.06	19.27	-0.11	-0.04
764	138.91	-0.11	19.56	-0.26	-0.07
765	139.54	-0.11	19.32	-0.42	-0.07
766	139.32	-0.08	19.51	-0.39	-0.05
767	139.73	-0.17	19.38	-0.35	-0.11
768	139.55	-0.17	19.5	-0.23	-0.11
769	139.48	-0.1	19.47	-0.08	-0.06
770	140.44	-0.11	19.45	-0.17	-0.07
771	140.38	-0.16	19.45	-0.4	-0.1
772	140.01	-0.26	19.65	-0.52	-0.17
773	141.38	-0.2	19.52	-0.56	-0.13
774	141.12	-0.19	19.54	-0.49	-0.12
775	140.46	-0.25	19.68	-0.35	-0.16
776	141.6	-0.19	19.47	-0.36	-0.13
777	140.97	-0.17	19.68	-0.21	-0.11
778	140.75	-0.29	19.65	-0.19	-0.19
779	141.55	-0.15	19.62	-0.3	-0.1
780	141.38	-0.26	19.65	-0.34	-0.17
781	142.1	-0.25	19.71	-0.35	-0.16
782	142.59	-0.25	19.51	-0.31	-0.16
783	142.14	-0.34	19.56	-0.34	-0.22
784	142.86	-0.25	19.63	-0.31	-0.16
785	142.31	-0.32	19.82	-0.2	-0.21
786	143.25	-0.24	19.55	-0.08	-0.16
787	142.3	-0.31	19.68	0.03	-0.2
788	142.87	-0.22	19.65	0	-0.14
789	142.94	-0.25	19.7	-0.27	-0.16
790	142.99	-0.3	19.8	-0.26	-0.19
791	143.54	-0.34	19.69	-0.34	-0.22
792	143.87	-0.23	19.67	-0.3	-0.15
793	143.7	-0.32	19.88	-0.14	-0.21
794	144.07	-0.25	19.7	-0.12	-0.16
795	143.86	-0.24	19.75	-0.03	-0.16
796	143.66	-0.26	19.71	-0.02	-0.17
797	144.31	-0.26	19.64	-0.05	-0.17
798	144.8	-0.17	19.72	-0.18	-0.11
799	144.51	-0.31	19.86	-0.31	-0.2
800	144.52	-0.31	19.87	-0.56	-0.2
801	145.67	-0.34	19.75	-0.76	-0.22
802	144.9	-0.45	19.97	-0.8	-0.29
803	146.07	-0.41	19.79	-0.7	-0.27
804	145.75	-0.41	19.81	-0.5	-0.26
805	145.41	-0.46	19.83	-0.5	-0.3
806	145.49	-0.45	20.01	-0.27	-0.29
807	146.49	-0.35	19.79	-0.19	-0.23
808	146.17	-0.45	19.92	-0.21	-0.29
809	146.01	-0.45	20.03	-0.46	-0.29
810	146.64	-0.51	20.04	-0.7	-0.33
811	146.76	-0.4	19.85	-0.46	-0.26
812	147.06	-0.37	19.88	-0.09	-0.24
813	147.12	-0.39	20.17	0.03	-0.25
814	147.51	-0.34	19.92	0.21	-0.22
815	147.58	-0.46	20.03	0	-0.3
816	147.64	-0.52	20.12	-0.18	-0.34
817	147.33	-0.47	20.05	-0.19	-0.3
818	148.51	-0.45	20	-0.29	-0.29
819	147.95	-0.55	20.09	-0.4	-0.36
820	148.43	-0.53	20.09	-0.52	-0.34
821	148.05	-0.44	20.12	-0.42	-0.28
822	148.43	-0.43	20.01	-0.37	-0.28
823	148.67	-0.49	20.15	-0.38	-0.32
824	148.73	-0.44	20.12	-0.31	-0.28
825	149.51	-0.45	20.05	-0.16	-0.29
826	149.15	-0.46	20.11	-0.33	-0.3
827	149.46	-0.48	20.23	-0.16	-0.31
828	150.07	-0.42	20.07	-0.18	-0.27
829	150.17	-0.44	20.1	-0.21	-0.28
830	150.02	-0.48	20.25	-0.18	-0.31
831	150.29	-0.44	20.24	-0.2	-0.29
832	150.9	-0.58	20.13	-0.17	-0.38
833	150.12	-0.44	20.26	-0.05	-0.28
834	150.58	-0.44	20.23	0.09	-0.28
835	151.28	-0.41	20.2	0.03	-0.26
836	150.21	-0.51	20.35	-0.13	-0.33
837	151.72	-0.4	20.26	-0.26	-0.26
838	151.54	-0.48	20.45	-0.28	-0.31
839	151.27	-0.51	20.36	-0.36	-0.33
840	151.82	-0.54	20.48	-0.44	-0.35
841	152.05	-0.58	20.52	-0.45	-0.37
842	152.68	-0.58	20.5	-0.41	-0.38
843	152.53	-0.62	20.38	-0.4	-0.4
844	152.57	-0.65	20.57	-0.46	-0.42
845	153.43	-0.57	20.57	-0.45	-0.37
846	153	-0.58	20.71	-0.27	-0.38
847	153.39	-0.51	20.77	-0.18	-0.33
848	153.71	-0.59	20.8	-0.22	-0.38
849	153.49	-0.61	20.85	-0.25	-0.39
850	153.46	-0.59	20.88	-0.32	-0.39
851	154.52	-0.59	20.69	-0.2	-0.38
852	154.22	-0.62	20.97	-0.11	-0.4
853	154.13	-0.61	21.09	-0.05	-0.4
854	154.31	-0.62	20.96	-0.21	-0.4
855	154.93	-0.66	21.08	-0.36	-0.43
856	155.16	-0.63	21.02	-0.28	-0.41
857	154.98	-0.64	20.96	-0.27	-0.41
858	155.36	-0.55	20.97	-0.23	-0.35
859	155.43	-0.66	21.17	-0.34	-0.43
860	156.18	-0.69	21.06	-0.35	-0.45
861	155.9	-0.6	21.06	-0.09	-0.39
862	155.81	-0.55	21.16	0.1	-0.36
863	156.25	-0.64	21.32	-0.04	-0.41
864	156.62	-0.62	21.25	-0.23	-0.4
865	155.8	-0.72	21.38	-0.35	-0.47
866	156.7	-0.66	21.34	-0.37	-0.43
867	156.71	-0.67	21.41	-0.26	-0.44
868	157.14	-0.7	21.37	-0.16	-0.45
869	157.01	-0.69	21.46	-0.33	-0.45
870	157.47	-0.7	21.47	-0.5	-0.45
871	157.59	-0.78	21.6	-0.57	-0.51
872	158.18	-0.64	21.59	-0.4	-0.42
873	157.91	-0.67	21.51	-0.43	-0.43
874	158.31	-0.79	21.55	-0.42	-0.51
875	158.75	-0.7	21.6	-0.45	-0.45
876	158.49	-0.72	21.68	-0.31	-0.46
877	158.54	-0.68	21.56	-0.21	-0.44
878	158.95	-0.7	21.57	-0.28	-0.45
879	158.82	-0.7	21.69	-0.36	-0.46
880	159.44	-0.67	21.67	-0.24	-0.44
881	159.5	-0.77	21.79	-0.2	-0.5
882	159.96	-0.77	21.76	-0.2	-0.5
883	160.51	-0.72	21.7	-0.03	-0.47
884	159.38	-0.77	21.77	0.04	-0.5
885	160.48	-0.8	21.82	-0.21	-0.52
886	160.24	-0.87	21.93	-0.4	-0.57
887	160.58	-0.76	21.89	-0.49	-0.49
888	160	-0.84	21.93	-0.59	-0.54
889	160.74	-0.87	21.95	-0.55	-0.56
890	161.44	-0.82	21.86	-0.39	-0.53
891	161.84	-0.8	21.93	-0.33	-0.52
892	162.01	-0.78	21.92	-0.34	-0.51
893	161.69	-0.88	22.04	-0.43	-0.57
894	162.38	-0.92	22.06	-0.48	-0.59
895	162.47	-0.88	21.91	-0.39	-0.57
896	161.96	-0.87	22.12	-0.34	-0.56
897	162.36	-0.87	22.04	-0.34	-0.56
898	162.39	-0.79	22.02	-0.28	-0.52
899	161.9	-0.98	22.24	-0.33	-0.63
900	163.35	-0.88	22.02	-0.34	-0.57
901	163.02	-0.92	22.07	-0.44	-0.6
902	163.43	-0.9	22.03	-0.39	-0.58
903	162.99	-0.98	22.2	-0.37	-0.64
904	164.25	-0.88	22.12	-0.27	-0.57
905	164.01	-0.87	22.2	-0.1	-0.56
906	163.9	-0.85	22.1	0.15	-0.55
907	164.27	-0.92	22.2	0.23	-0.6
908	163.71	-0.89	22.23	0.03	-0.58
909	164.16	-0.9	22.24	-0.26	-0.58
910	164.82	-0.86	22.06	-0.29	-0.56
911	164.21	-0.97	22.07	-0.32	-0.63
912	164.14	-0.93	22.27	-0.34	-0.61
913	165.08	-0.88	22.03	-0.12	-0.57
914	165.4	-0.85	22.18	-0.09	-0.55
915	165.24	-0.93	22.22	-0.13	-0.6
916	166.09	-0.87	22.3	-0.3	-0.56
917	165.52	-0.97	22.37	-0.24	-0.63
918	166.26	-0.93	22.39	-0.25	-0.61
919	165.6	-1.04	22.51	-0.16	-0.67
920	166.31	-0.96	22.42	-0.1	-0.62
921	166.91	-0.94	22.42	-0.24	-0.61
922	166.43	-0.96	22.38	-0.2	-0.62
923	166.96	-0.94	22.42	-0.14	-0.61
924	166.94	-0.94	22.39	-0.13	-0.61
925	167.15	-0.94	22.38	-0.18	-0.61
926	167.76	-0.91	22.38	-0.28	-0.59
927	167.32	-1	22.48	-0.31	-0.65
928	167.27	-0.96	22.52	-0.47	-0.63
929	167.75	-0.93	22.39	-0.37	-0.61
930	167.94	-0.97	22.4	-0.37	-0.63
931	167.98	-1.04	22.63	-0.49	-0.67
932	168.27	-1.1	22.51	-0.62	-0.71
933	169.02	-1	22.41	-0.66	-0.65
934	168.34	-1.01	22.44	-0.61	-0.65
935	169	-1.11	22.52	-0.6	-0.72
936	168.69	-1.11	22.62	-0.59	-0.72
937	169.63	-1.11	22.44	-0.56	-0.72
938	169.55	-1.07	22.48	-0.52	-0.69
939	169.72	-1.13	22.57	-0.45	-0.73
940	169.92	-1.17	22.52	-0.38	-0.76
941	170.32	-1.07	22.56	-0.17	-0.69
942	170.55	-1.11	22.55	-0.12	-0.72
943	170.42	-1.08	22.48	-0.29	-0.7
944	170.55	-1.19	22.5	-0.3	-0.77
945	170.66	-1.2	22.53	-0.33	-0.78
946	171.12	-1.14	22.44	-0.33	-0.74
947	171.4	-1.13	22.59	-0.33	-0.74
948	170.65	-1.1	22.44	-0.23	-0.71
949	171.27	-1.14	22.44	-0.17	-0.74
950	171.09	-1.17	22.45	-0.3	-0.76
951	171.64	-1.14	22.54	-0.35	-0.74
952	171.97	-1.23	22.45	-0.3	-0.8
953	172.15	-1.1	22.43	-0.25	-0.72
954	172.29	-1.19	22.55	-0.22	-0.77
955	172.42	-1.2	22.43	-0.29	-0.78
956	172.36	-1.25	22.54	-0.28	-0.81
957	172.59	-1.18	22.55	-0.31	-0.76
958	172.16	-1.32	22.58	-0.38	-0.86
959	173.04	-1.25	22.39	-0.42	-0.81
960	173.47	-1.23	22.5	-0.44	-0.8
961	173.57	-1.29	22.28	-0.43	-0.84
962	173.77	-1.26	22.6	-0.36	-0.82
963	173.61	-1.26	22.54	-0.22	-0.82
964	173.64	-1.27	22.48	0	-0.83
965	173.97	-1.25	22.44	0.05	-0.81
966	174.26	-1.3	22.37	0.02	-0.85
967	174.64	-1.18	22.55	-0.02	-0.77
968	173.96	-1.24	22.58	-0.02	-0.8
969	174.16	-1.21	22.58	0.18	-0.79
970	174.13	-1.21	22.4	0.03	-0.78
971	175.38	-1.15	22.45	-0.18	-0.74
972	174.96	-1.2	22.38	-0.22	-0.78
973	174.74	-1.25	22.51	-0.23	-0.81
974	175.24	-1.17	22.39	-0.28	-0.76
975	175.73	-1.25	22.48	-0.43	-0.81
976	174.89	-1.28	22.66	-0.43	-0.83
977	175.75	-1.25	22.71	-0.34	-0.81
978	176.49	-1.38	22.84	-0.35	-0.9
979	176.23	-1.36	22.83	-0.34	-0.88
980	176.79	-1.29	22.69	-0.27	-0.84
981	177.3	-1.24	22.73	-0.26	-0.8
982	176.79	-1.26	22.86	-0.17	-0.82
983	176.94	-1.3	22.99	-0.16	-0.85
984	177.6	-1.28	22.85	-0.18	-0.83
985	178.06	-1.27	22.85	-0.21	-0.82
986	177.86	-1.32	22.93	-0.15	-0.86
987	177.49	-1.31	22.93	-0.17	-0.85
988	177.99	-1.29	22.96	-0.23	-0.83
989	178.31	-1.32	23.05	-0.24	-0.86
990	178.32	-1.38	23.07	-0.25	-0.9
991	179.33	-1.23	23.08	-0.24	-0.8
992	179.32	-1.27	23.12	-0.29	-0.83
993	179.37	-1.31	23.2	-0.29	-0.85
994	179.55	-1.3	23.11	-0.22	-0.85
995	179.74	-1.42	23.24	-0.19	-0.92
996	180.12	-1.33	23.25	-0.09	-0.87
997	179.97	-1.28	23.53	-0.14	-0.83
998	180.08	-1.33	23.34	-0.22	-0.86
999	180.67	-1.26	23.34	-0.24	-0.82
1000	180.11	-1.4	23.53	-0.33	-0.91
1001	181.22	-1.38	23.53	-0.43	-0.9
1002	180.63	-1.33	23.42	-0.52	-0.86
1003	180.85	-1.42	23.64	-0.57	-0.92
1004	181.71	-1.44	23.62	-0.48	-0.94
1005	181.6	-1.48	23.72	-0.41	-0.96
1006	182.2	-1.37	23.68	-0.22	-0.89
1007	182.23	-1.34	23.71	-0.2	-0.87
1008	181.56	-1.51	23.88	-0.17	-0.98
1009	183.09	-1.35	23.67	-0.19	-0.87
1010	183.17	-1.49	23.66	-0.3	-0.97
1011	182.04	-1.37	23.79	-0.32	-0.89
1012	182.56	-1.49	23.85	-0.4	-0.97
1013	182.61	-1.44	23.85	-0.44	-0.94
1014	183.1	-1.47	23.82	-0.51	-0.95
1015	183.5	-1.56	23.95	-0.59	-1.01
1016	184.04	-1.47	23.88	-0.56	-0.95
1017	184.23	-1.56	23.91	-0.57	-1.01
1018	184.26	-1.56	23.87	-0.48	-1.01
1019	184.82	-1.57	23.85	-0.45	-1.02
1020	184.23	-1.61	23.97	-0.4	-1.04
1021	184.44	-1.62	24.13	-0.42	-1.05
1022	184.69	-1.6	24.03	-0.48	-1.04
1023	184.52	-1.63	24.06	-0.46	-1.06
1024	184.39	-1.64	24.17	-0.42	-1.07
1025	185.23	-1.66	24.14	-0.36	-1.08
1026	185.3	-1.59	24.17	-0.31	-1.03
1027	185.76	-1.67	24	-0.34	-1.08
1028	185.75	-1.54	24.09	-0.29	-1
1029	186.33	-1.55	23.94	-0.32	-1
1030	186.25	-1.62	24.01	-0.3	-1.05
1031	186.17	-1.67	24.02	-0.39	-1.08
1032	186.55	-1.62	23.98	-0.43	-1.05
1033	186.51	-1.71	23.97	-0.42	-1.11
1034	187.27	-1.73	23.87	-0.49	-1.12
1035	186.86	-1.65	24.01	-0.45	-1.07
1036	187.29	-1.71	24.04	-0.48	-1.11
1037	187.14	-1.65	23.99	-0.42	-1.07
1038	186.93	-1.77	24.05	-0.43	-1.15
1039	187.84	-1.7	24.04	-0.38	-1.11
1040	187.48	-1.67	24.07	-0.39	-1.09
1041	187.36	-1.86	24.1	-0.46	-1.21
1042	188.01	-1.84	23.78	-0.44	-1.2
1043	188.67	-1.75	23.78	-0.38	-1.13
1044	188.51	-1.75	23.74	-0.39	-1.14
1045	188.93	-1.69	23.74	-0.45	-1.1
1046	189.78	-1.82	23.8	-0.44	-1.18
1047	188.74	-1.76	23.76	-0.43	-1.14
1048	189.21	-1.86	23.68	-0.42	-1.21
1049	189.43	-1.83	23.7	-0.43	-1.19
1050	189.29	-1.89	23.8	-0.45	-1.23
1051	189.13	-1.93	23.8	-0.39	-1.26
1052	189.2	-1.92	23.69	-0.43	-1.24
1053	189.42	-1.93	23.71	-0.36	-1.26
1054	189.85	-1.92	23.58	-0.34	-1.24
1055	190.39	-1.85	23.47	-0.26	-1.2
1056	190.52	-1.82	23.45	-0.25	-1.18
1057	190.86	-1.88	23.5	-0.32	-1.22
1058	190.69	-1.93	23.55	-0.25	-1.25
1059	190.55	-1.89	23.57	-0.23	-1.22
1060	189.91	-1.96	23.65	-0.24	-1.27
1061	190.88	-1.91	23.45	-0.14	-1.24
1062	190.39	-1.98	23.54	-0.19	-1.29
1063	190.92	-1.92	23.44	-0.17	-1.25
1064	191.33	-1.94	23.44	-0.24	-1.26
1065	191.41	-1.85	23.39	-0.34	-1.2
1066	191.34	-1.87	23.34	-0.19	-1.22
1067	191.82	-1.92	23.34	-0.16	-1.25
1068	192.14	-1.94	23.43	-0.16	-1.26
1069	192.06	-1.94	23.41	-0.3	-1.26
1070	191.92	-1.93	23.35	-0.43	-1.25
1071	192.3	-1.96	23.35	-0.48	-1.27
1072	192.83	-1.88	23.25	-0.38	-1.22
1073	192.44	-2.07	23.33	-0.23	-1.35
1074	192.19	-2	23.39	-0.28	-1.3
1075	192.46	-1.97	23.38	-0.3	-1.28
1076	192.32	-2.07	23.32	-0.45	-1.34
1077	193.45	-2.04	23.18	-0.45	-1.32
1078	192.81	-2.11	23.28	-0.36	-1.37
1079	193.54	-1.97	23.26	-0.35	-1.28
1080	193.83	-2.1	23.19	-0.46	-1.36
1081	193.66	-2.04	23.3	-0.48	-1.32
1082	193.71	-2.13	23.25	-0.47	-1.38
1083	193.96	-2.09	23.34	-0.46	-1.36
1084	193.41	-2.2	23.21	-0.51	-1.43
1085	194.25	-2.18	23.19	-0.51	-1.42
1086	193.61	-2.2	23.14	-0.51	-1.43
1087	194.48	-2.16	23.17	-0.43	-1.4
1088	194.98	-2.14	23.11	-0.38	-1.39
1089	195.04	-2.1	23.08	-0.34	-1.37
1090	195.43	-2.08	23.03	-0.37	-1.35
1091	195.49	-2.16	22.97	-0.37	-1.4
1092	195.63	-2.09	22.87	-0.27	-1.36
1093	195.29	-2.19	22.99	-0.29	-1.42
1094	195.72	-2.17	23	-0.24	-1.41
1095	195.29	-2.19	23.01	-0.28	-1.42
1096	195.62	-2.19	23.07	-0.22	-1.42
1097	196	-2.22	22.99	-0.22	-1.44
1098	195.94	-2.19	23.06	-0.17	-1.42
1099	195.96	-2.2	22.92	-0.15	-1.43
1100	195.82	-2.21	23.04	-0.21	-1.44
1101	196.56	-2.17	22.91	-0.27	-1.41
1102	196.1	-2.29	23.06	-0.34	-1.48
1103	196.67	-2.21	23.06	-0.37	-1.44
1104	196.31	-2.25	23	-0.29	-1.46
1105	197.1	-2.18	22.8	-0.21	-1.41
1106	197.95	-2.11	22.76	-0.15	-1.37
1107	197.91	-2.25	22.8	-0.2	-1.46
1108	198.05	-2.2	22.92	-0.22	-1.43
1109	197.05	-2.33	22.97	-0.26	-1.51
1110	197.86	-2.25	22.93	-0.31	-1.46
1111	198.44	-2.14	22.85	-0.22	-1.39
1112	197.89	-2.27	23.01	-0.23	-1.48
1113	197.99	-2.19	23.01	-0.14	-1.42
1114	198.14	-2.23	23.02	-0.31	-1.45
1115	198.65	-2.29	22.97	-0.4	-1.49
1116	198.87	-2.21	22.87	-0.45	-1.44
1117	199.34	-2.27	22.98	-0.37	-1.47
1118	200.1	-2.23	22.95	-0.25	-1.45
1119	198.79	-2.32	23.1	-0.33	-1.51
1120	198.9	-2.36	23.07	-0.26	-1.53
1121	199.25	-2.32	23.02	-0.28	-1.51
1122	199.19	-2.3	22.91	-0.2	-1.49
1123	200.63	-2.32	23	-0.22	-1.51
1124	200.73	-2.32	23.04	-0.32	-1.51
1125	200.32	-2.34	22.92	-0.4	-1.52
1126	200.76	-2.36	22.98	-0.5	-1.53
1127	201.2	-2.33	22.91	-0.45	-1.51
1128	200.67	-2.28	22.99	-0.47	-1.48
1129	200.86	-2.37	23.02	-0.36	-1.54
1130	201.17	-2.34	23.04	-0.46	-1.52
1131	201.85	-2.42	23.08	-0.45	-1.57
1132	200.99	-2.36	23.12	-0.38	-1.53
1133	201.99	-2.45	22.99	-0.38	-1.59
1134	201.86	-2.42	23.05	-0.26	-1.57
1135	202.28	-2.42	22.95	-0.28	-1.57
1136	202.79	-2.44	22.97	-0.29	-1.58
1137	202.85	-2.39	23.11	-0.32	-1.56
1138	203.09	-2.45	23.01	-0.35	-1.59
1139	202.68	-2.45	23.11	-0.31	-1.59
1140	202.77	-2.43	23.15	-0.27	-1.58
1141	202.82	-2.45	23.24	-0.13	-1.59
1142	202.78	-2.5	23.19	-0.13	-1.63
1143	203.03	-2.39	23.14	-0.13	-1.56
1144	203.64	-2.51	23.27	-0.29	-1.63
1145	203.08	-2.6	23.34	-0.39	-1.69
1146	203.63	-2.6	23.23	-0.4	-1.69
1147	204.49	-2.45	23.22	-0.32	-1.59
1148	204.08	-2.65	23.22	-0.29	-1.72
1149	204.19	-2.49	23.26	-0.35	-1.62
1150	203.87	-2.65	23.42	-0.32	-1.72
1151	204.88	-2.49	23.27	-0.25	-1.62
1152	204.34	-2.49	23.27	-0.23	-1.62
1153	204.82	-2.54	23.31	-0.31	-1.65
1154	204.81	-2.59	23.35	-0.35	-1.68
1155	204.97	-2.61	23.43	-0.31	-1.7
1156	205.4	-2.56	23.35	-0.17	-1.66
1157	205.47	-2.6	23.39	-0.19	-1.69
1158	205.85	-2.52	23.4	-0.16	-1.64
1159	206.22	-2.55	23.44	-0.29	-1.66
1160	205.82	-2.52	23.5	-0.26	-1.64
1161	206.49	-2.64	23.58	-0.33	-1.71
1162	206.4	-2.56	23.53	-0.33	-1.66
1163	206.14	-2.52	23.48	-0.38	-1.63
1164	207.1	-2.56	23.51	-0.32	-1.66
1165	207.23	-2.62	23.58	-0.28	-1.7
1166	206.89	-2.65	23.53	-0.36	-1.72
1167	207.05	-2.66	23.61	-0.42	-1.72
1168	207.22	-2.66	23.6	-0.45	-1.73
1169	206.85	-2.71	23.67	-0.42	-1.76
1170	207.67	-2.65	23.68	-0.36	-1.72
1171	208.17	-2.69	23.56	-0.29	-1.75
1172	207.46	-2.73	23.7	-0.26	-1.77
1173	208.06	-2.75	23.61	-0.27	-1.78
1174	207.19	-2.72	23.75	-0.23	-1.77
1175	208.25	-2.62	23.88	-0.23	-1.7
1176	208.69	-2.65	23.78	-0.15	-1.72
1177	208.86	-2.78	23.67	-0.15	-1.8
1178	208.79	-2.62	23.78	-0.26	-1.7
1179	209.27	-2.71	23.93	-0.24	-1.76
1180	209.21	-2.65	23.91	-0.29	-1.72
1181	210.05	-2.64	23.83	-0.2	-1.71
1182	209.07	-2.75	23.95	-0.26	-1.79
1183	209.29	-2.72	23.99	-0.38	-1.77
1184	210.05	-2.69	23.8	-0.41	-1.75
1185	210.19	-2.74	23.94	-0.46	-1.78
1186	209.82	-2.8	24.1	-0.5	-1.82
1187	210.11	-2.91	24.14	-0.56	-1.89
1188	210.95	-2.8	23.94	-0.53	-1.82
1189	210.36	-2.86	24.12	-0.49	-1.86
1190	211.33	-2.77	24.05	-0.44	-1.8
1191	211.04	-2.72	23.98	-0.39	-1.77
1192	211.29	-2.95	24.17	-0.41	-1.92
1193	211.66	-2.79	24.12	-0.27	-1.81
1194	211.14	-2.84	24.16	-0.32	-1.84
1195	212.51	-2.76	24.18	-0.22	-1.79
1196	212.2	-2.8	24.08	-0.29	-1.82
1197	211.38	-2.89	24.33	-0.37	-1.87
1198	212.82	-2.81	24.03	-0.45	-1.83
1199	212.88	-2.85	24.26	-0.48	-1.85
1200	212.51	-2.94	24.22	-0.38	-1.91
1201	212.87	-2.89	24.38	-0.32	-1.88
1202	212.71	-2.85	24.23	-0.2	-1.85
1203	212.88	-2.95	24.37	-0.24	-1.92
1204	213.51	-2.85	24.26	-0.26	-1.85
1205	213.1	-2.93	24.3	-0.37	-1.9
1206	214.56	-2.87	24.19	-0.38	-1.87
1207	213.35	-2.93	24.4	-0.39	-1.9
1208	213.61	-2.99	24.47	-0.45	-1.94
1209	214.88	-2.97	24.35	-0.46	-1.93
1210	214.04	-3.01	24.46	-0.55	-1.96
1211	214.53	-2.95	24.42	-0.49	-1.92
1212	214.47	-2.98	24.33	-0.46	-1.94
1213	214.25	-3.05	24.55	-0.38	-1.98
1214	214.99	-3.07	24.48	-0.31	-1.99
1215	214.97	-3.05	24.51	-0.36	-1.98
1216	215.13	-3.05	24.59	-0.41	-1.98
1217	215.57	-3.04	24.51	-0.47	-1.97
1218	216.35	-2.92	24.54	-0.41	-1.89
1219	216.05	-2.97	24.43	-0.33	-1.93
1220	216.45	-2.98	24.53	-0.3	-1.94
1221	216.07	-3.13	24.5	-0.3	-2.04
1222	216.48	-3.02	24.51	-0.38	-1.96
1223	217.23	-3.06	24.57	-0.33	-1.99
1224	217.01	-3.07	24.61	-0.34	-1.99
1225	217.34	-3.07	24.65	-0.27	-2
1226	217.27	-3.16	24.57	-0.21	-2.05
1227	217.1	-3.15	24.7	-0.21	-2.05
1228	217.91	-3.11	24.67	-0.22	-2.02
1229	217.89	-2.99	24.62	-0.27	-1.94
1230	218.09	-3.17	24.64	-0.41	-2.06
1231	217.89	-3.19	24.82	-0.4	-2.07
1232	218.43	-3.08	24.74	-0.2	-2
1233	218.27	-3.17	24.81	-0.17	-2.06
1234	218.15	-3.15	24.85	-0.35	-2.05
1235	218.17	-3.16	24.84	-0.47	-2.05
1236	218.43	-3.19	24.83	-0.42	-2.07
1237	218.74	-3.21	24.81	-0.27	-2.09
1238	219.11	-3.28	24.93	-0.24	-2.13
1239	219.29	-3.17	24.76	-0.29	-2.06
1240	219.18	-3.23	24.96	-0.41	-2.1
1241	219.62	-3.21	24.83	-0.35	-2.08
1242	219.73	-3.23	24.92	-0.28	-2.1
1243	220.03	-3.27	24.76	-0.28	-2.13
1244	220.26	-3.19	24.88	-0.3	-2.07
1245	220.32	-3.24	24.85	-0.4	-2.1
1246	220.7	-3.22	24.87	-0.34	-2.09
1247	220.81	-3.19	24.87	-0.32	-2.07
1248	220.67	-3.12	24.94	-0.29	-2.02
1249	220	-3.32	24.97	-0.4	-2.16
1250	221.11	-3.21	24.89	-0.3	-2.09
1251	221.2	-3.18	24.89	-0.29	-2.07
1252	220.8	-3.31	25.01	-0.24	-2.15
1253	221.41	-3.28	24.95	-0.17	-2.13
1254	221.87	-3.26	24.84	-0.18	-2.11
1255	221.8	-3.3	25.1	-0.25	-2.14
1256	221.44	-3.28	25	-0.42	-2.13
1257	221.94	-3.19	24.98	-0.44	-2.07
1258	222.06	-3.38	25.07	-0.5	-2.19
1259	222.61	-3.25	24.91	-0.37	-2.11
1260	223.02	-3.32	25.02	-0.37	-2.16
1261	222.26	-3.36	25.02	-0.29	-2.18
1262	222.95	-3.28	25.04	-0.41	-2.13
1263	223.25	-3.35	24.86	-0.41	-2.18
1264	222.97	-3.39	25.1	-0.49	-2.2
1265	223.16	-3.42	25.04	-0.42	-2.22
1266	223.5	-3.36	25.05	-0.49	-2.18
1267	224.04	-3.35	24.95	-0.5	-2.17
1268	224.6	-3.36	25.1	-0.41	-2.18
1269	224.16	-3.4	25.13	-0.38	-2.21
1270	224.7	-3.41	24.96	-0.23	-2.21
1271	224.27	-3.43	25.06	-0.19	-2.23
1272	224.19	-3.49	25.15	-0.11	-2.27
1273	225.06	-3.42	24.93	-0.17	-2.22
1274	225.39	-3.44	25.01	-0.25	-2.24
1275	224.4	-3.45	25.06	-0.26	-2.24
1276	224.96	-3.42	25.01	-0.3	-2.22
1277	225.27	-3.51	24.91	-0.22	-2.28
1278	225.43	-3.5	24.98	-0.25	-2.27
1279	225.61	-3.53	25.07	-0.23	-2.29
1280	226.39	-3.46	24.98	-0.36	-2.24
1281	225.92	-3.47	24.99	-0.27	-2.26
1282	226.22	-3.45	24.98	-0.28	-2.24
1283	226.45	-3.5	24.86	-0.21	-2.27
1284	226.99	-3.49	24.91	-0.22	-2.27
1285	226.32	-3.55	25.03	-0.19	-2.3
1286	226.72	-3.53	24.96	-0.35	-2.29
1287	226.61	-3.48	25.14	-0.35	-2.26
1288	227.31	-3.44	24.99	-0.34	-2.23
1289	226.84	-3.58	25.18	-0.26	-2.32
1290	226.85	-3.62	25.17	-0.31	-2.35
1291	227.47	-3.54	25.13	-0.39	-2.3
1292	227.64	-3.57	25.06	-0.32	-2.32
1293	227.48	-3.54	25.09	-0.22	-2.3
1294	228.11	-3.45	25.17	-0.15	-2.24
1295	229.05	-3.55	24.94	-0.18	-2.31
1296	228.57	-3.48	24.95	-0.06	-2.26
1297	228.67	-3.46	25.05	-0.12	-2.25
1298	230.11	-3.63	25.16	-0.16	-2.36
1299	228.07	-3.56	25.31	-0.17	-2.31
1300	228.43	-3.58	25.17	-0.17	-2.32
1301	229.13	-3.62	25.24	-0.26	-2.35
1302	230.78	-3.52	25.09	-0.37	-2.28
1303	228.94	-3.56	25.41	-0.34	-2.31
1304	229.22	-3.56	25.39	-0.31	-2.31
1305	229.62	-3.46	25.39	-0.18	-2.25
1306	230.17	-3.75	25.32	-0.28	-2.44
1307	229.42	-3.61	25.4	-0.32	-2.35
1308	229.8	-3.64	25.38	-0.35	-2.37
1309	230.02	-3.53	25.36	-0.33	-2.29
1310	231.59	-3.54	25.29	-0.19	-2.3
1311	229.61	-3.62	25.48	-0.2	-2.35
1312	231.5	-3.61	25.43	-0.17	-2.34
1313	229.83	-3.72	25.67	-0.24	-2.41
1314	232.26	-3.66	25.45	-0.18	-2.38
1315	232.28	-3.56	25.51	-0.19	-2.31
1316	231.78	-3.59	25.69	-0.15	-2.33
1317	231.28	-3.64	25.73	-0.19	-2.36
1318	233.24	-3.49	25.4	-0.25	-2.27
1319	231.48	-3.68	25.84	-0.22	-2.39
1320	231.39	-3.7	25.68	-0.28	-2.4
1321	232.16	-3.68	25.68	-0.23	-2.39
1322	232.32	-3.64	25.77	-0.15	-2.37
1323	234.47	-3.5	25.58	-0.15	-2.27
1324	232.9	-3.74	25.66	-0.18	-2.43
1325	234.42	-3.53	25.68	-0.29	-2.29
1326	232.6	-3.68	25.85	-0.18	-2.39
1327	233.82	-3.49	25.76	-0.15	-2.26
1328	232.92	-3.84	25.96	-0.08	-2.49
1329	232.82	-3.73	26	-0.17	-2.42
1330	235.26	-3.81	25.87	-0.29	-2.48
1331	233.26	-3.68	26.01	-0.25	-2.39
1332	235.98	-3.64	25.78	-0.27	-2.36
1333	234.29	-3.76	25.99	-0.14	-2.44
1334	233.5	-3.68	26.2	-0.22	-2.39
1335	235.52	-3.78	25.92	-0.29	-2.45
1336	236.09	-3.69	25.9	-0.38	-2.39
1337	234.42	-3.83	26.19	-0.31	-2.49
1338	235.49	-3.84	26.13	-0.17	-2.49
1339	237.32	-3.72	25.94	-0.11	-2.41
1340	235.09	-3.88	26.2	-0.18	-2.52
1341	235.19	-3.71	26.29	-0.3	-2.41
1342	236.68	-3.83	26.04	-0.36	-2.49
1343	237.48	-3.7	26.26	-0.28	-2.41
1344	235.22	-3.79	26.48	-0.12	-2.46
1345	235.89	-3.78	26.48	-0.18	-2.45
1346	235.87	-3.63	26.44	-0.3	-2.35
1347	238.54	-3.7	26.28	-0.46	-2.41
1348	236.58	-3.91	26.46	-0.44	-2.54
1349	237.68	-3.85	26.4	-0.34	-2.5
1350	238.61	-3.57	26.44	-0.14	-2.32
1351	237.01	-3.8	26.57	-0.08	-2.47
1352	237.46	-3.88	26.57	-0.19	-2.52
1353	237	-3.7	26.59	-0.37	-2.4
1354	237.47	-3.92	26.6	-0.42	-2.55
1355	238.06	-3.92	26.78	-0.33	-2.55
1356	239.11	-3.65	26.67	-0.11	-2.37
1357	240.29	-3.57	26.46	-0.07	-2.32
1358	239.52	-3.66	26.55	-0.18	-2.38
1359	238.48	-3.93	26.76	-0.29	-2.55
1360	240.34	-3.85	26.47	-0.33	-2.5
1361	239.38	-3.75	26.8	-0.26	-2.43
1362	240.37	-3.94	26.58	-0.09	-2.56
1363	241.31	-3.8	26.64	-0.05	-2.47
1364	239.39	-3.77	26.85	-0.22	-2.45
1365	241.12	-3.79	26.65	-0.44	-2.46
1366	240.4	-4.05	26.77	-0.42	-2.63
1367	241.31	-3.85	26.7	-0.26	-2.5
1368	239.53	-3.84	26.94	-0.02	-2.49
1369	240.87	-3.7	27	0.06	-2.41
1370	241.58	-3.91	26.78	0.03	-2.54
1371	239.87	-3.83	27.08	-0.01	-2.49
1372	241.8	-4.02	26.79	-0.08	-2.61
1373	240.63	-3.77	27.11	-0.1	-2.45
1374	240.86	-3.94	26.97	-0.07	-2.56
1375	241.88	-3.99	26.96	-0.03	-2.59
1376	243.08	-3.84	26.79	-0.19	-2.49
1377	242.63	-3.71	26.93	-0.27	-2.41
1378	242	-3.77	26.95	-0.28	-2.45
1379	243.15	-3.69	26.83	-0.26	-2.4
1380	242.06	-3.98	26.95	-0.18	-2.58
1381	244.17	-3.84	26.9	-0.34	-2.49
1382	244.31	-3.94	26.95	-0.47	-2.56
1383	243.74	-3.82	27.04	-0.49	-2.48
1384	244.55	-3.8	26.76	-0.42	-2.47
1385	244.61	-3.71	26.91	-0.23	-2.41
1386	245.02	-3.84	26.82	-0.08	-2.49
1387	244.63	-3.83	26.92	-0.19	-2.48
1388	244.69	-3.76	26.9	-0.44	-2.44
1389	244.79	-3.8	27.02	-0.52	-2.47
1390	242.87	-3.99	27.17	-0.38	-2.59
1391	243.8	-4.07	27.15	-0.19	-2.64
1392	243.29	-3.89	27.05	0.07	-2.52
1393	244.17	-4.02	27	0.09	-2.61
1394	244.28	-3.9	26.96	0.09	-2.53
1395	245.8	-3.77	26.83	-0.09	-2.45
1396	243.68	-3.89	27.22	-0.21	-2.53
1397	245.64	-3.8	26.98	-0.41	-2.47
1398	245.08	-4.08	26.83	-0.29	-2.65
1399	247.04	-3.85	26.84	-0.24	-2.5
1400	246.82	-3.85	26.84	-0.15	-2.5
1401	245.8	-3.9	26.92	-0.29	-2.53
1402	245.47	-4.07	27.04	-0.32	-2.64
1403	246.42	-4.03	26.82	-0.24	-2.62
1404	245.82	-4.07	26.97	-0.22	-2.64
1405	245.79	-4.19	27.07	-0.19	-2.72
1406	245.67	-3.85	27.04	-0.05	-2.5
1407	246.34	-4.08	26.86	-0.03	-2.65
1408	246.18	-3.97	27.19	-0.04	-2.58
1409	246.95	-4.09	26.88	-0.2	-2.65
1410	246.11	-3.97	26.98	-0.22	-2.58
1411	248.27	-3.94	26.78	-0.32	-2.56
1412	246.9	-4.12	27.03	-0.21	-2.67
1413	247.35	-4.06	26.91	-0.26	-2.64
1414	248.41	-4.11	26.74	-0.33	-2.67
1415	246.98	-4.1	26.99	-0.35	-2.66
1416	247.45	-4.11	26.91	-0.3	-2.67
1417	249.54	-3.9	26.61	-0.19	-2.53
1418	247.71	-4.11	26.94	-0.12	-2.67
1419	248.92	-3.85	26.84	-0.18	-2.5
1420	248.13	-3.86	26.8	-0.26	-2.51
1421	248.62	-4.1	26.87	-0.18	-2.66
1422	248.06	-4.15	26.89	-0.13	-2.69
1423	249.72	-4.1	26.81	-0.04	-2.66
1424	248.35	-4.07	27.09	-0.05	-2.64
1425	250.42	-4.05	26.66	-0.11	-2.63
1426	250.39	-3.92	26.93	-0.12	-2.55
1427	250.21	-4.15	26.88	-0.17	-2.69
1428	248.97	-4.08	26.97	-0.1	-2.65
1429	250.82	-3.81	26.86	-0.19	-2.47
1430	250.14	-4.15	26.73	-0.13	-2.7
1431	249.61	-4.04	27.04	-0.2	-2.62
1432	249.86	-3.92	27.04	-0.09	-2.54
1433	249.87	-3.98	26.93	-0.15	-2.58
1434	250.92	-3.9	26.94	-0.1	-2.53
1435	251.99	-4.1	26.83	-0.18	-2.66
1436	250.89	-3.98	26.98	-0.11	-2.58
1437	252.46	-3.93	26.87	-0.18	-2.55
1438	250.71	-4.07	27.11	-0.1	-2.65
1439	250.49	-3.89	27.08	-0.08	-2.53
1440	252.29	-4.1	26.96	-0.07	-2.66
1441	250.85	-4.03	27.13	-0.05	-2.62
1442	250.62	-4.03	27.27	-0.13	-2.62
1443	253.38	-4.07	26.98	-0.12	-2.64
1444	251.65	-4.24	27.12	-0.17	-2.75
1445	253.56	-4.12	27.14	-0.09	-2.67
1446	251.74	-4	27.41	-0.18	-2.6
1447	252.76	-4.22	27.21	-0.18	-2.74
1448	251.3	-4.06	27.44	-0.25	-2.64
1449	254.78	-4.02	27.21	-0.19	-2.61
1450	254.16	-3.91	27.35	-0.17	-2.54
1451	254.82	-3.89	27.3	-0.1	-2.53
1452	254.25	-4.2	27.3	-0.19	-2.72
1453	255.31	-3.91	27.3	-0.24	-2.54
1454	253.5	-4	27.52	-0.22	-2.6
1455	255.08	-3.89	27.51	-0.22	-2.52
1456	254.01	-3.92	27.63	-0.13	-2.54
1457	253.87	-4.19	27.77	-0.17	-2.72
1458	254.2	-4.15	27.87	-0.16	-2.7
1459	256.49	-4.04	27.46	-0.24	-2.62
1460	256	-4.11	27.72	-0.18	-2.67
1461	256.31	-3.89	27.92	-0.14	-2.53
1462	256.37	-3.86	27.8	-0.06	-2.5
1463	255.18	-3.98	27.88	-0.12	-2.58
1464	256.29	-3.92	27.84	-0.22	-2.54
1465	256.03	-3.96	28.03	-0.25	-2.57
1466	257.57	-4.12	27.84	-0.27	-2.67
1467	257.1	-3.96	28.12	-0.18	-2.57
1468	256.08	-4.29	28.26	-0.2	-2.79
1469	257.75	-4.26	28.23	-0.19	-2.77
1470	258.1	-4.18	28.16	-0.27	-2.71
1471	258.49	-3.85	28.2	-0.2	-2.5
1472	258.05	-4.24	28.3	-0.16	-2.75
1473	257.06	-4.17	28.58	-0.08	-2.71
1474	257.68	-3.98	28.36	0	-2.58
1475	257.08	-4.17	28.54	-0.07	-2.71
1476	259.35	-3.94	28.36	-0.11	-2.56
1477	258.46	-4.12	28.52	-0.19	-2.67
1478	258.96	-4.25	28.54	-0.19	-2.76
1479	258.6	-4.23	28.67	-0.22	-2.74
1480	260	-4.17	28.64	-0.17	-2.71
1481	258.19	-4.17	28.92	-0.18	-2.71
1482	260.83	-4.02	28.67	-0.3	-2.61
1483	258.45	-4.16	29.06	-0.3	-2.7
1484	259.49	-4.1	29.06	-0.3	-2.66
1485	258.85	-4.24	29.06	-0.22	-2.76
1486	260.97	-4.25	28.86	-0.2	-2.76
1487	259.76	-4.26	29.04	-0.06	-2.77
1488	261.75	-4.11	28.95	-0.17	-2.67
1489	261.75	-4.16	29.04	-0.25	-2.7
1490	260.16	-4.21	29.21	-0.29	-2.73
1491	260.84	-4.07	29.24	-0.31	-2.64
1492	260.71	-4.13	29.3	-0.22	-2.68
1493	260.81	-4.19	29.28	-0.21	-2.72
1494	263.19	-4.01	29.09	-0.18	-2.6
1495	261.59	-4.22	29.41	-0.3	-2.74
1496	262.6	-4.11	29.2	-0.3	-2.67
1497	262.89	-4.19	29.3	-0.3	-2.72
1498	261.62	-4.22	29.49	-0.27	-2.74
1499	261.62	-4.36	29.57	-0.2	-2.83
1500	262.84	-4.32	29.29	-0.2	-2.8
1501	263.51	-4.2	29.3	-0.21	-2.72
1502	262.42	-4.26	29.54	-0.3	-2.76
1503	263.06	-4.08	29.46	-0.27	-2.65
1504	262.87	-4.19	29.56	-0.28	-2.72
1505	263.24	-4.35	29.56	-0.2	-2.82
1506	263.48	-4.32	29.57	-0.16	-2.8
1507	264.59	-4.3	29.52	-0.16	-2.79
1508	263.27	-4.27	29.75	-0.18	-2.77
1509	263.43	-4.21	29.59	-0.27	-2.74
1510	264.39	-4.34	29.49	-0.26	-2.82
1511	264.45	-4.28	29.63	-0.31	-2.78
1512	265.29	-4.16	29.53	-0.24	-2.7
1513	264.5	-4.36	29.64	-0.27	-2.83
1514	264.01	-4.36	29.66	-0.19	-2.83
1515	265.61	-4.33	29.53	-0.28	-2.81
1516	265.71	-4.37	29.51	-0.27	-2.84
1517	265.53	-4.26	29.46	-0.26	-2.77
1518	266.81	-4.25	29.44	-0.23	-2.76
1519	265.39	-4.32	29.67	-0.13	-2.8
1520	265.94	-4.34	29.57	-0.12	-2.82
1521	265.4	-4.31	29.65	-0.16	-2.8
1522	266.86	-4.44	29.55	-0.3	-2.88
1523	266.48	-4.3	29.53	-0.25	-2.79
1524	267.5	-4.3	29.56	-0.24	-2.79
1525	267.17	-4.32	29.49	-0.11	-2.8
1526	267	-4.23	29.53	-0.13	-2.74
1527	267.35	-4.32	29.46	-0.13	-2.81
1528	267.29	-4.28	29.39	-0.21	-2.78
1529	267.72	-4.29	29.53	-0.21	-2.79
1530	268.02	-4.3	29.58	-0.19	-2.79
1531	268.12	-4.39	29.48	-0.21	-2.85
1532	268.13	-4.28	29.43	-0.11	-2.78
1533	268.62	-4.33	29.51	-0.14	-2.81
1534	268.02	-4.4	29.48	-0.15	-2.86
1535	268.34	-4.37	29.51	-0.31	-2.84
1536	268.25	-4.31	29.45	-0.29	-2.8
1537	268.82	-4.37	29.32	-0.28	-2.84
1538	269.17	-4.29	29.45	-0.15	-2.79
1539	268.73	-4.39	29.53	-0.15	-2.85
1540	269.22	-4.36	29.35	-0.14	-2.83
1541	268.86	-4.35	29.36	-0.23	-2.82
1542	269.33	-4.4	29.35	-0.27	-2.85
1543	269.31	-4.31	29.36	-0.25	-2.8
1544	269.98	-4.33	29.32	-0.25	-2.81
1545	270.04	-4.32	29.38	-0.17	-2.81
1546	269.97	-4.42	29.27	-0.2	-2.87
1547	270.16	-4.36	29.38	-0.18	-2.83
1548	270.59	-4.39	29.38	-0.28	-2.85
1549	270.5	-4.43	29.43	-0.28	-2.88
1550	270.94	-4.4	29.45	-0.28	-2.86
1551	270.88	-4.42	29.38	-0.21	-2.87
1552	270.8	-4.38	29.52	-0.14	-2.85
1553	271.16	-4.35	29.37	-0.11	-2.82
1554	271.44	-4.44	29.38	-0.17	-2.88
1555	271.63	-4.45	29.39	-0.26	-2.89
1556	271.42	-4.41	29.45	-0.23	-2.86
1557	272.04	-4.45	29.46	-0.24	-2.89
1558	271.77	-4.37	29.4	-0.17	-2.84
1559	271.98	-4.43	29.48	-0.16	-2.88
1560	272.8	-4.38	29.39	-0.14	-2.85
1561	272.49	-4.46	29.52	-0.21	-2.89
1562	272.91	-4.39	29.37	-0.27	-2.85
1563	272.49	-4.44	29.48	-0.27	-2.88
1564	272.6	-4.4	29.53	-0.25	-2.86
1565	272.74	-4.55	29.52	-0.13	-2.95
1566	273.12	-4.44	29.45	-0.11	-2.89
1567	273.37	-4.47	29.49	-0.08	-2.9
1568	273.57	-4.44	29.47	-0.2	-2.88
1569	273.85	-4.5	29.66	-0.24	-2.92
1570	274.04	-4.44	29.61	-0.24	-2.88
1571	274.22	-4.41	29.5	-0.25	-2.86
1572	273.67	-4.54	29.63	-0.2	-2.95
1573	274.7	-4.39	29.65	-0.24	-2.85
1574	275.11	-4.5	29.7	-0.22	-2.92
1575	274.89	-4.52	29.79	-0.27	-2.94
1576	275.44	-4.4	29.82	-0.26	-2.86
1577	275.12	-4.48	29.84	-0.25	-2.91
1578	275.11	-4.52	29.84	-0.23	-2.93
1579	275.52	-4.55	29.92	-0.17	-2.95
1580	276.12	-4.52	29.87	-0.16	-2.93
1581	276.04	-4.48	29.87	-0.17	-2.91
1582	276.19	-4.44	30	-0.3	-2.88
1583	276.42	-4.52	29.98	-0.28	-2.94
1584	276.47	-4.56	29.97	-0.28	-2.96
1585	276.6	-4.42	29.93	-0.24	-2.87
1586	277.25	-4.55	30.16	-0.22	-2.96
1587	277.42	-4.51	30.14	-0.24	-2.93
1588	276.62	-4.68	30.26	-0.24	-3.04
1589	277.05	-4.52	30.3	-0.29	-2.93
1590	277.25	-4.6	30.41	-0.31	-2.99
1591	278.57	-4.5	30.27	-0.32	-2.93
1592	277.45	-4.59	30.37	-0.32	-2.98
1593	278.49	-4.54	30.51	-0.25	-2.95
1594	277.98	-4.63	30.47	-0.19	-3
1595	278.71	-4.54	30.57	-0.14	-2.95
1596	279.26	-4.57	30.56	-0.17	-2.97
1597	278.27	-4.66	30.61	-0.17	-3.02
1598	278.91	-4.52	30.58	-0.19	-2.93
1599	279.16	-4.66	30.65	-0.19	-3.03
1600	279.1	-4.62	30.76	-0.2	-3
1601	279.09	-4.58	30.74	-0.21	-2.98
1602	279.61	-4.55	30.78	-0.19	-2.95
1603	279.88	-4.59	30.97	-0.24	-2.98
1604	280.7	-4.5	30.89	-0.29	-2.92
1605	279.73	-4.7	31.03	-0.34	-3.05
1606	280.31	-4.7	31.18	-0.34	-3.05
1607	281	-4.69	31.05	-0.29	-3.04
1608	280.8	-4.66	31.08	-0.27	-3.03
1609	281.27	-4.73	31.12	-0.24	-3.07
1610	281.49	-4.65	31.14	-0.24	-3.02
1611	281.2	-4.6	31.11	-0.22	-2.99
1612	281.34	-4.69	31.34	-0.23	-3.05
1613	280.86	-4.69	31.25	-0.21	-3.05
1614	281.89	-4.62	31.44	-0.23	-3
1615	282.23	-4.63	31.36	-0.23	-3.01
1616	281.9	-4.66	31.51	-0.24	-3.02
1617	282.67	-4.74	31.52	-0.24	-3.08
1618	282.2	-4.66	31.71	-0.27	-3.02
1619	282.68	-4.66	31.57	-0.3	-3.03
1620	282.6	-4.71	31.77	-0.31	-3.06
1621	283.09	-4.69	31.65	-0.27	-3.05
1622	282.9	-4.76	31.8	-0.27	-3.09
1623	283.65	-4.73	31.71	-0.27	-3.07
1624	283.7	-4.77	31.79	-0.29	-3.1
1625	284.59	-4.67	31.78	-0.26	-3.03
1626	284.6	-4.75	31.88	-0.28	-3.09
1627	284.12	-4.82	31.99	-0.29	-3.13
1628	284.61	-4.72	31.85	-0.3	-3.07
1629	284.72	-4.85	31.99	-0.3	-3.15
1630	285.36	-4.78	31.94	-0.3	-3.11
1631	285.27	-4.69	31.89	-0.3	-3.05
1632	284.9	-4.77	32.19	-0.29	-3.1
1633	285.82	-4.76	32.06	-0.26	-3.09
1634	285.93	-4.74	32.12	-0.23	-3.08
1635	285.3	-4.88	32.29	-0.21	-3.17
1636	285.36	-4.86	32.29	-0.22	-3.15
1637	286.94	-4.74	32.24	-0.25	-3.08
1638	287.06	-4.73	32.17	-0.25	-3.07
1639	286.73	-4.78	32.32	-0.25	-3.1
1640	286.21	-4.82	32.38	-0.25	-3.13
1641	286.96	-4.82	32.42	-0.26	-3.13
1642	286.54	-4.88	32.45	-0.29	-3.17
1643	287.15	-4.88	32.49	-0.3	-3.17
1644	287.41	-4.83	32.46	-0.32	-3.14
1645	287.11	-4.88	32.4	-0.29	-3.17
1646	287.62	-4.86	32.57	-0.29	-3.16
1647	287.92	-4.9	32.68	-0.3	-3.18
1648	288.58	-4.79	32.45	-0.3	-3.11
1649	288.67	-4.91	32.59	-0.3	-3.19
1650	288.59	-4.89	32.57	-0.31	-3.17
1651	288.78	-4.92	32.69	-0.32	-3.19
1652	288.33	-4.88	32.84	-0.33	-3.17
1653	288.7	-4.93	32.86	-0.31	-3.2
1654	289.32	-4.9	32.65	-0.32	-3.18
1655	289.9	-4.88	32.7	-0.35	-3.17
1656	289.49	-4.88	32.7	-0.36	-3.17
1657	289.2	-4.97	32.92	-0.36	-3.23
1658	289.36	-4.98	32.93	-0.37	-3.23
1659	289.55	-4.99	32.99	-0.37	-3.24
1660	290.55	-4.97	32.8	-0.29	-3.23
1661	290.48	-4.86	32.9	-0.2	-3.16
1662	290.77	-4.9	32.86	-0.15	-3.18
1663	290.25	-5.02	33.06	-0.16	-3.26
1664	290.42	-5.04	33	-0.21	-3.27
1665	291.18	-4.97	33.02	-0.19	-3.23
1666	291.03	-4.98	32.93	-0.27	-3.23
1667	291.06	-5.09	33.14	-0.25	-3.3
1668	292.19	-4.91	32.94	-0.27	-3.19
1669	291.47	-5.01	33.13	-0.32	-3.25
1670	291.8	-5.03	32.99	-0.34	-3.27
1671	292.31	-5.07	32.94	-0.44	-3.29
1672	292.13	-4.99	33.06	-0.42	-3.24
1673	292.24	-5.05	33.13	-0.52	-3.28
1674	292.69	-5.05	33.08	-0.39	-3.28
1675	292.72	-5.08	33.18	-0.37	-3.3
1676	292.43	-5.08	33.33	-0.33	-3.3
1677	292.96	-5.14	33.16	-0.32	-3.33
1678	293.47	-5.02	33.16	-0.37	-3.26
1679	293.55	-5.13	33.16	-0.32	-3.33
1680	293.43	-5.15	33.22	-0.36	-3.34
1681	294.22	-5.1	33.07	-0.25	-3.31
1682	293.43	-5.14	33.26	-0.23	-3.34
1683	293.93	-5.07	33.21	-0.25	-3.29
1684	294.13	-5.1	33.15	-0.27	-3.31
1685	294.55	-5.06	33.2	-0.38	-3.29
1686	294.86	-5.13	33.15	-0.35	-3.33
1687	295.06	-5.13	33.21	-0.38	-3.33
1688	294.76	-5.15	33.33	-0.28	-3.34
1689	294.88	-5.17	33.35	-0.25	-3.36
1690	295.08	-5.19	33.39	-0.25	-3.37
1691	295.18	-5.21	33.32	-0.28	-3.38
1692	295.28	-5.13	33.38	-0.33	-3.33
1693	295.35	-5.13	33.26	-0.3	-3.33
1694	295.85	-5.21	33.34	-0.29	-3.38
1695	296.12	-5.1	33.49	-0.17	-3.31
1696	296.85	-5.19	33.36	-0.14	-3.37
1697	296.48	-5.17	33.24	-0.16	-3.36
1698	297.07	-5.22	33.36	-0.21	-3.39
1699	296.72	-5.23	33.4	-0.27	-3.39
1700	296.82	-5.26	33.41	-0.28	-3.41
1701	297.27	-5.19	33.42	-0.3	-3.37
1702	297.18	-5.16	33.55	-0.27	-3.35
1703	297.18	-5.32	33.5	-0.27	-3.46
1704	297.37	-5.29	33.47	-0.29	-3.44
1705	297.81	-5.34	33.54	-0.37	-3.47
1706	297.65	-5.33	33.47	-0.4	-3.46
1707	298.19	-5.3	33.49	-0.41	-3.44
1708	298.09	-5.33	33.59	-0.36	-3.46
1709	298.32	-5.38	33.41	-0.29	-3.5
1710	298.54	-5.32	33.57	-0.27	-3.45
1711	298.57	-5.33	33.59	-0.3	-3.46
1712	298.47	-5.28	33.51	-0.36	-3.43
1713	298.96	-5.31	33.65	-0.33	-3.45
1714	299.55	-5.27	33.57	-0.4	-3.42
1715	299.85	-5.26	33.66	-0.35	-3.42
1716	299.49	-5.29	33.53	-0.35	-3.44
1717	299.7	-5.29	33.59	-0.32	-3.44
1718	300.15	-5.32	33.65	-0.29	-3.46
1719	299.9	-5.39	33.67	-0.36	-3.5
1720	300.29	-5.35	33.75	-0.3	-3.47
1721	300.02	-5.38	33.87	-0.36	-3.49
1722	300.3	-5.42	33.74	-0.26	-3.52
1723	300.95	-5.33	33.73	-0.24	-3.46
1724	301.07	-5.33	33.78	-0.27	-3.46
1725	301.22	-5.43	33.82	-0.32	-3.52
1726	301.7	-5.39	33.85	-0.44	-3.5
1727	301.08	-5.47	33.82	-0.37	-3.55
1728	301.68	-5.43	33.84	-0.4	-3.53
1729	301.92	-5.47	33.87	-0.32	-3.55
1730	301.89	-5.43	33.87	-0.33	-3.53
1731	301.76	-5.59	34.07	-0.35	-3.63
1732	301.9	-5.55	34.09	-0.33	-3.6
1733	302.32	-5.58	34.12	-0.35	-3.62
1734	302.53	-5.54	34.06	-0.28	-3.6
1735	302.92	-5.62	34.08	-0.33	-3.65
1736	302.96	-5.52	34.09	-0.3	-3.58
1737	303.19	-5.58	34.16	-0.34	-3.62
1738	303.02	-5.52	34.15	-0.38	-3.58
1739	303.5	-5.53	34.24	-0.39	-3.59
1740	303.94	-5.56	34.22	-0.39	-3.61
1741	303.23	-5.59	34.3	-0.3	-3.63
1742	304.31	-5.56	34.26	-0.26	-3.61
1743	304.03	-5.56	34.45	-0.24	-3.61
1744	304.22	-5.67	34.58	-0.29	-3.68
1745	304.54	-5.49	34.48	-0.32	-3.57
1746	304.6	-5.6	34.59	-0.35	-3.63
1747	305.09	-5.63	34.56	-0.36	-3.66
1748	305.31	-5.54	34.51	-0.31	-3.6
1749	304.22	-5.58	34.64	-0.29	-3.62
1750	305.01	-5.53	34.69	-0.28	-3.59
1751	305.85	-5.61	34.57	-0.36	-3.64
1752	305.86	-5.61	34.8	-0.37	-3.64
1753	306.01	-5.66	34.83	-0.43	-3.67
1754	305.58	-5.63	34.73	-0.4	-3.66
1755	306.21	-5.67	34.97	-0.38	-3.68
1756	306.43	-5.68	35	-0.43	-3.69
1757	306.67	-5.63	35.03	-0.43	-3.66
1758	307.35	-5.64	34.93	-0.5	-3.66
1759	307.18	-5.65	35.12	-0.45	-3.67
1760	307.09	-5.77	35.08	-0.49	-3.74
1761	307.6	-5.81	35.13	-0.43	-3.78
1762	307.6	-5.72	35.05	-0.42	-3.71
1763	308.42	-5.71	35.17	-0.45	-3.71
1764	308.12	-5.75	35.24	-0.41	-3.73
1765	308.65	-5.75	35.26	-0.44	-3.73
1766	308.6	-5.69	35.37	-0.33	-3.69
1767	308.69	-5.7	35.38	-0.32	-3.7
1768	309.4	-5.71	35.48	-0.28	-3.71
1769	309.13	-5.88	35.7	-0.3	-3.82
1770	309.16	-5.86	35.72	-0.39	-3.8
1771	309.04	-5.93	35.65	-0.38	-3.85
1772	309.23	-5.9	35.83	-0.42	-3.83
1773	309.71	-5.76	35.77	-0.36	-3.74
1774	310.02	-5.92	35.82	-0.38	-3.84
1775	309.79	-5.86	35.93	-0.41	-3.81
1776	309.68	-5.84	36.01	-0.5	-3.79
1777	310.28	-5.86	35.93	-0.53	-3.8
1778	310.59	-5.94	36.04	-0.55	-3.86
1779	310.59	-5.95	35.99	-0.57	-3.86
1780	311.09	-5.91	36.1	-0.55	-3.84
1781	311.64	-5.89	36.08	-0.59	-3.82
1782	310.7	-6.03	36.29	-0.56	-3.91
1783	312.1	-5.89	36.22	-0.53	-3.82
1784	311.98	-6.04	36.3	-0.47	-3.92
1785	311.14	-6.01	36.3	-0.41	-3.9
1786	312.55	-5.92	36.35	-0.35	-3.84
1787	312.68	-5.9	36.36	-0.28	-3.83
1788	312.16	-6.07	36.49	-0.31	-3.94
1789	312.24	-6.07	36.55	-0.27	-3.94
1790	312.64	-5.96	36.58	-0.32	-3.87
1791	312.73	-6.04	36.66	-0.28	-3.92
1792	313.34	-6.02	36.45	-0.3	-3.91
1793	313.95	-5.95	36.46	-0.36	-3.86
1794	314.1	-6.06	36.54	-0.42	-3.93
1795	314.34	-6.04	36.65	-0.55	-3.92
1796	313.97	-6.17	36.78	-0.55	-4.01
1797	313.73	-6.11	36.81	-0.61	-3.97
1798	313.55	-6.21	36.83	-0.57	-4.03
1799	314.35	-6.17	36.79	-0.54	-4
1800	315.08	-6.15	36.62	-0.47	-4
1801	314.88	-6.12	36.78	-0.49	-3.98
1802	315.69	-6.12	36.78	-0.58	-3.97
1803	314.57	-6.24	36.99	-0.6	-4.05
1804	315.62	-6.29	36.95	-0.67	-4.09
1805	316.13	-6.17	36.8	-0.61	-4.01
1806	316.07	-6.21	36.88	-0.59	-4.03
1807	316.45	-6.2	36.88	-0.56	-4.03
1808	315.84	-6.28	37.04	-0.55	-4.08
1809	316.41	-6.31	36.95	-0.58	-4.09
1810	316.47	-6.37	36.94	-0.53	-4.14
1811	316.78	-6.26	36.96	-0.58	-4.06
1812	316.71	-6.31	37.11	-0.54	-4.1
1813	316.77	-6.38	37.08	-0.56	-4.14
1814	317.54	-6.35	36.92	-0.51	-4.13
1815	317.35	-6.28	36.95	-0.47	-4.08
1816	317.87	-6.41	37	-0.5	-4.16
1817	317.55	-6.46	37.24	-0.48	-4.2
1818	317.48	-6.45	37.18	-0.49	-4.19
1819	318.31	-6.45	37.04	-0.43	-4.19
1820	318.7	-6.44	37.02	-0.47	-4.18
1821	318.33	-6.42	37.03	-0.48	-4.17
1822	317.81	-6.42	37.04	-0.47	-4.17
1823	318.42	-6.49	37.05	-0.48	-4.21
1824	318.53	-6.55	37.09	-0.43	-4.26
1825	318.61	-6.49	37.08	-0.49	-4.21
1826	318.64	-6.53	37.05	-0.5	-4.24
1827	319.19	-6.6	37.04	-0.58	-4.29
1828	319.48	-6.51	36.99	-0.55	-4.23
1829	319.55	-6.46	36.95	-0.54	-4.2
1830	319.63	-6.55	37.04	-0.53	-4.25
1831	319.8	-6.64	37.05	-0.5	-4.31
1832	319.59	-6.7	37.11	-0.53	-4.35
1833	320.23	-6.57	36.94	-0.5	-4.26
1834	320.23	-6.67	36.94	-0.55	-4.33
1835	320.55	-6.61	36.85	-0.58	-4.29
1836	320.8	-6.63	36.95	-0.61	-4.3
1837	320.24	-6.66	37.11	-0.63	-4.33
1838	320.89	-6.69	36.98	-0.57	-4.35
1839	321.44	-6.74	36.95	-0.59	-4.38
1840	320.97	-6.65	36.95	-0.59	-4.32
1841	320.93	-6.82	37.01	-0.65	-4.43
1842	321.05	-6.77	37.1	-0.63	-4.39
1843	322.01	-6.76	36.93	-0.6	-4.39
1844	321.88	-6.69	36.84	-0.58	-4.35
1845	321.9	-6.91	36.81	-0.57	-4.49
1846	322.07	-6.75	36.9	-0.62	-4.38
1847	321.96	-6.86	36.92	-0.64	-4.45
1848	322.59	-6.87	37	-0.69	-4.46
1849	322.33	-6.84	36.99	-0.7	-4.44
1850	322.4	-6.92	36.99	-0.68	-4.49
1851	322.29	-6.95	37.03	-0.67	-4.51
1852	322.77	-6.97	36.98	-0.62	-4.52
1853	323.18	-6.99	37.03	-0.61	-4.54
1854	323.82	-7.01	36.86	-0.55	-4.55
1855	324.15	-6.99	36.94	-0.53	-4.54
1856	324.08	-6.92	36.97	-0.48	-4.49
1857	324.25	-6.98	36.98	-0.46	-4.53
1858	324.06	-7	37.08	-0.47	-4.55
1859	323.62	-7.08	37.24	-0.49	-4.6
1860	323.79	-7.14	37.14	-0.53	-4.64
1861	324.22	-7.16	37.11	-0.52	-4.65
1862	324.84	-7.06	37.03	-0.55	-4.58
1863	324.84	-7.01	37.17	-0.55	-4.55
1864	324.08	-7.17	37.35	-0.57	-4.65
1865	325.4	-7.25	37.2	-0.59	-4.7
1866	325.54	-7.23	37.03	-0.61	-4.69
1867	325.69	-7.2	37.23	-0.65	-4.67
1868	325.41	-7.21	37.18	-0.64	-4.68
1869	326.01	-7.18	37.25	-0.63	-4.67
1870	325.96	-7.12	37.23	-0.6	-4.62
1871	326.63	-7.24	37.3	-0.57	-4.7
1872	325.94	-7.21	37.43	-0.57	-4.68
1873	325.44	-7.41	37.47	-0.59	-4.81
1874	326.33	-7.27	37.51	-0.6	-4.72
1875	326.69	-7.37	37.43	-0.61	-4.79
1876	327.39	-7.4	37.45	-0.63	-4.81
1877	326.79	-7.4	37.67	-0.65	-4.81
1878	327.38	-7.43	37.53	-0.66	-4.82
1879	326.86	-7.36	37.77	-0.67	-4.78
1880	327.51	-7.39	37.81	-0.66	-4.8
1881	327.57	-7.46	37.8	-0.67	-4.85
1882	328.69	-7.45	37.82	-0.7	-4.84
1883	328.3	-7.48	37.85	-0.69	-4.86
1884	328.42	-7.49	37.97	-0.69	-4.86
1885	328.12	-7.47	38.11	-0.69	-4.85
1886	329.38	-7.46	38.02	-0.68	-4.85
1887	329.63	-7.66	38.05	-0.66	-4.98
1888	329.32	-7.58	38.31	-0.62	-4.92
1889	328.89	-7.57	38.15	-0.62	-4.91
1890	329.67	-7.64	38.26	-0.64	-4.96
1891	330.26	-7.59	38.33	-0.66	-4.93
1892	329.82	-7.81	38.37	-0.66	-5.07
1893	329.92	-7.68	38.49	-0.65	-4.99
1894	330.49	-7.56	38.68	-0.68	-4.91
1895	330.03	-7.69	38.67	-0.72	-5
1896	331.03	-7.67	38.68	-0.75	-4.98
1897	331.28	-7.67	38.8	-0.75	-4.98
1898	330.44	-7.77	39.05	-0.72	-5.04
1899	331.04	-7.81	38.95	-0.74	-5.07
1900	331.36	-7.78	39.12	-0.81	-5.05
1901	331.84	-7.78	39.06	-0.83	-5.05
1902	331.75	-7.77	39.1	-0.82	-5.05
1903	331.74	-7.92	39.12	-0.77	-5.14
1904	332.68	-7.87	39.14	-0.75	-5.11
1905	331.84	-7.86	39.37	-0.76	-5.11
1906	332.72	-7.95	39.51	-0.77	-5.16
1907	333.24	-7.96	39.34	-0.79	-5.17
1908	332.99	-7.98	39.58	-0.78	-5.18
1909	332.99	-8.02	39.76	-0.73	-5.21
1910	333.94	-7.91	39.66	-0.66	-5.14
1911	333.58	-8	39.7	-0.66	-5.2
1912	334.04	-8.03	39.86	-0.7	-5.22
1913	334.5	-7.99	39.93	-0.76	-5.19
1914	334.35	-8.05	40.07	-0.81	-5.23
1915	334.78	-7.95	40.04	-0.83	-5.16
1916	335	-8.18	40.12	-0.83	-5.31
1917	334.67	-8.14	40.21	-0.83	-5.29
1918	335.4	-8.2	40.15	-0.84	-5.33
1919	336.03	-8.16	40.23	-0.83	-5.3
1920	335.66	-8.25	40.33	-0.82	-5.36
1921	336.21	-8.23	40.4	-0.81	-5.34
1922	335.76	-8.37	40.56	-0.81	-5.43
1923	336.12	-8.34	40.55	-0.8	-5.42
1924	336.82	-8.34	40.53	-0.81	-5.42
1925	337	-8.29	40.58	-0.81	-5.38
1926	336.3	-8.39	40.92	-0.81	-5.45
1927	337.33	-8.37	40.97	-0.81	-5.44
1928	337.27	-8.38	40.85	-0.81	-5.44
1929	336.83	-8.54	41.02	-0.8	-5.55
1930	337.88	-8.41	40.94	-0.78	-5.46
1931	338.02	-8.42	40.91	-0.81	-5.47
1932	338.59	-8.42	41.01	-0.82	-5.47
1933	338.23	-8.5	41.07	-0.81	-5.52
1934	337.69	-8.67	41.28	-0.8	-5.63
1935	338.37	-8.76	41.3	-0.79	-5.69
1936	338.32	-8.69	41.39	-0.8	-5.64
1937	338.58	-8.74	41.41	-0.81	-5.68
1938	339.18	-8.63	41.41	-0.82	-5.61
1939	338.97	-8.77	41.55	-0.83	-5.69
1940	340.19	-8.69	41.32	-0.87	-5.65
1941	340.26	-8.78	41.41	-0.91	-5.7
1942	340.39	-8.79	41.47	-0.94	-5.71
1943	339.62	-8.88	41.81	-0.93	-5.76
1944	340.17	-8.9	41.78	-0.91	-5.78
1945	340.06	-8.86	41.6	-0.91	-5.75
1946	340.88	-8.81	41.86	-0.88	-5.72
1947	340.29	-8.96	42.07	-0.91	-5.82
1948	341.35	-8.95	42.01	-0.9	-5.81
1949	341.27	-8.88	41.99	-0.89	-5.77
1950	341	-8.95	42.17	-0.9	-5.81
1951	341.3	-9.17	42.28	-0.93	-5.96
1952	341.99	-9.03	42.31	-0.94	-5.86
1953	342.5	-9.01	42.33	-0.92	-5.85
1954	342.08	-9.05	42.34	-0.95	-5.88
1955	342.17	-9.23	42.6	-0.97	-5.99
1956	342.62	-9.23	42.7	-0.98	-5.99
1957	343.19	-9.19	42.69	-0.98	-5.97
1958	343.76	-9.09	42.59	-1.04	-5.9
1959	343.56	-9.26	42.73	-1.1	-6.01
1960	343.05	-9.39	42.94	-1.18	-6.1
1961	343.41	-9.36	42.94	-0.97	-6.08
1962	344.3	-9.33	43.18	-0.93	-6.06
1963	344.22	-9.35	42.86	-0.9	-6.07
1964	344.42	-9.33	43.07	-0.91	-6.06
1965	345.5	-9.34	43.09	-0.95	-6.07
1966	346.54	-9.3	43.09	-0.93	-6.04
1967	344.96	-9.56	43.46	-0.91	-6.21
1968	345.17	-9.49	43.55	-0.9	-6.17
1969	344.86	-9.57	43.68	-0.91	-6.21
1970	345.48	-9.54	43.79	-0.95	-6.19
1971	345.77	-9.62	43.74	-0.99	-6.25
1972	346.3	-9.54	43.79	-1	-6.2
1973	346.73	-9.58	43.92	-1	-6.22
1974	346.86	-9.62	43.93	-1	-6.25
1975	347.48	-9.58	44	-0.97	-6.22
1976	347	-9.69	44.1	-0.96	-6.29
1977	347.21	-9.82	44.32	-0.91	-6.37
1978	347.26	-9.82	44.45	-0.93	-6.38
1979	347.32	-9.83	44.69	-0.93	-6.38
1980	347.3	-9.84	44.79	-0.92	-6.39
1981	348.35	-9.86	44.93	-0.93	-6.41
1982	347.91	-9.97	44.87	-0.94	-6.47
1983	348.13	-9.85	45.07	-0.88	-6.4
1984	348.16	-10.04	45.24	-0.85	-6.52
1985	348.52	-10.03	45.42	-0.81	-6.52
[truncated: 3,353 more rows]

## Sheet: Control sample
--------------	--------------	--------------	--------------	--------------	--------------
	Date and time the experiment started
	2023-03-05 13:16:21
	1. Serial number of the derivatograph:	Q-1500D
	2. Location of the experiment:	VSTU
	3. Surname and position of the operator:
	4. Test sample:	Control sample
	5. Test sample number:	13
	6. Weight of the test sample, mg:	157
	7. Final temperature and heating rate:	1000*С 10,00*C/min
	8. Explanations for the experiment:
--------------	--------------	--------------	--------------	--------------	--------------
T,сек	t*C	TG	DTA	DTG	TG, %
--------------	--------------	--------------	--------------	--------------	--------------
0	22	0	0	0	0
1	21.95	0.07	0.1	0.09	0.05
2	22	0.03	-0.1	0.13	0.02
3	22.67	0.07	0	0.12	0.05
4	22.44	0.03	-0.07	0.14	0.02
5	22.12	0.11	-0.07	0.18	0.07
6	22	0.04	-0.05	0.17	0.03
7	21.74	0.1	-0.03	0.18	0.06
8	21.74	0.1	-0.07	0.25	0.06
9	22.75	0.08	0.02	0.11	0.05
10	21.81	0.05	0.03	-0.11	0.03
11	22.46	0.02	-0.01	-0.16	0.02
12	21.61	0.15	-0.07	-0.13	0.1
13	21.63	0.02	0.03	-0.03	0.01
14	22.51	0.06	0.02	0.06	0.04
15	21.56	-0.03	0.05	0.11	-0.02
16	21.82	0.05	-0.02	0.14	0.03
17	22.42	0.13	-0.06	0.22	0.08
18	22.02	0.07	-0.01	0.24	0.04
19	22.23	0.12	-0.02	0.12	0.07
20	21.61	0.16	0.02	-0.1	0.1
21	22.12	0.12	0.09	-0.17	0.08
22	22.14	0.04	0.05	-0.09	0.03
23	21.53	0.09	-0.01	0.1	0.06
24	22.58	0.06	0.05	0.21	0.04
25	21.91	0.13	0.1	0.2	0.09
26	21.67	0.13	0.07	0.12	0.08
27	21.26	0.14	0.09	0.02	0.09
28	21.68	0.07	0.05	-0.02	0.05
29	21.45	0.11	-0.04	0.01	0.07
30	22.26	0.17	-0.02	0.11	0.11
31	21.61	0.18	-0.03	0.21	0.12
32	21.31	0.16	-0.02	0.06	0.1
33	20.96	0.14	-0.08	-0.06	0.09
34	22.04	0.17	0.05	-0.12	0.11
35	21.82	0.2	-0.09	-0.07	0.12
36	21.61	0.12	-0.03	0	0.08
37	22.28	0.12	-0.01	0.04	0.08
38	21.53	0.1	-0.05	0.01	0.06
39	22.11	0.06	0	-0.07	0.04
40	21.38	0.08	0.07	-0.1	0.05
41	21.56	0.09	0.08	-0.09	0.06
42	22.05	0.15	0.12	0.05	0.09
43	22.12	0.14	0.03	0.17	0.09
44	22.49	0.08	0.19	0.19	0.05
45	22.32	0.12	0.12	0	0.08
46	22.04	0.09	0.06	-0.14	0.06
47	22.09	0.09	-0.05	-0.15	0.06
48	21.7	0.15	0	-0.05	0.09
49	21.47	0.2	0.02	0.09	0.12
50	22.4	0.12	0.14	0.06	0.08
51	22.84	0.19	0.08	-0.02	0.12
52	22.19	0.13	0.19	-0.08	0.08
53	22.21	0.03	0.03	-0.07	0.02
54	21.91	0.17	-0.07	-0.07	0.11
55	22.16	0.16	-0.01	0.02	0.1
56	22.04	0.17	-0.04	0.12	0.11
57	22.33	0.13	0.18	0.09	0.09
58	22.18	0.16	0.07	0.01	0.1
59	22.61	0.12	0.08	-0.02	0.08
60	21.49	0.27	0.03	0.11	0.17
61	21.75	0.19	0.06	0.22	0.12
62	22.14	0.18	-0.07	0.27	0.11
63	22.18	0.23	-0.01	0.22	0.15
64	22.65	0.15	0.04	0.09	0.1
65	22.23	0.18	0.05	0.02	0.12
66	22.16	0.17	0.01	-0.05	0.11
67	22.91	0.17	-0.06	-0.07	0.11
68	22.56	0.14	0.07	-0.09	0.09
69	22.26	0.1	0.16	-0.07	0.07
70	22.35	0.15	0.09	-0.08	0.09
71	22.4	0.09	0.14	-0.06	0.06
72	21.75	0.19	0.1	0.01	0.12
73	22.54	0.13	-0.02	0.1	0.08
74	23.23	0.23	0.19	0.12	0.15
75	23.02	0.21	-0.03	0.25	0.13
76	22.88	0.24	0.03	0.21	0.15
77	23	0.23	0.09	0.14	0.15
78	21.81	0.15	0.19	0.11	0.09
79	22.53	0.21	0.13	0.08	0.13
80	21.95	0.18	0.16	0.08	0.12
81	22.4	0.22	0.14	0.07	0.14
82	22.74	0.21	0.14	0.09	0.14
83	22.25	0.24	0.03	0.24	0.15
84	22.68	0.27	0.1	0.34	0.17
85	21.74	0.26	0.24	0.39	0.17
86	22.89	0.31	0.07	0.42	0.19
87	22.28	0.37	0.17	0.44	0.24
88	22.89	0.35	0.18	0.37	0.22
89	22.68	0.36	0.24	0.39	0.23
90	22.53	0.41	0.2	0.41	0.26
91	22.21	0.34	0.21	0.32	0.22
92	22.56	0.39	0.3	0.26	0.24
93	22.88	0.35	0.21	0.35	0.22
94	22.47	0.43	0.1	0.36	0.27
95	21.88	0.4	0.25	0.5	0.26
96	21.98	0.45	0.26	0.56	0.28
97	22.12	0.39	0.39	0.45	0.25
98	22.35	0.44	0.21	0.29	0.28
99	23.1	0.48	0.18	0.26	0.3
100	23.49	0.55	0.29	0.27	0.35
101	23.24	0.5	0.27	0.5	0.32
102	22.86	0.59	0.23	0.74	0.37
103	23.3	0.55	0.37	0.84	0.35
104	22.46	0.72	0.32	0.88	0.46
105	21.6	0.6	0.45	0.86	0.38
106	23.75	0.64	0.4	0.63	0.41
107	22.77	0.63	0.48	0.51	0.4
108	22.79	0.64	0.5	0.39	0.41
109	23.21	0.7	0.47	0.39	0.44
110	23.82	0.72	0.5	0.44	0.46
111	23.02	0.88	0.31	0.49	0.56
112	24.45	0.83	0.51	0.47	0.52
113	23.85	0.71	0.49	0.58	0.45
114	24.06	0.83	0.62	0.62	0.52
115	23.77	0.84	0.55	0.52	0.53
116	23.37	0.89	0.67	0.39	0.56
117	24.48	0.86	0.61	0.33	0.54
118	23.94	0.78	0.73	0.31	0.5
119	23.99	0.85	0.8	0.32	0.54
120	23.94	0.88	0.81	0.23	0.55
121	24.2	0.82	0.87	0.11	0.52
122	24.31	0.78	0.98	-0.07	0.49
123	24.52	0.79	0.86	-0.17	0.5
124	23.75	0.84	1	-0.04	0.53
125	23.96	0.83	1.01	0.12	0.52
126	23.19	0.82	0.99	0.23	0.52
127	25.02	0.81	0.84	0.21	0.51
128	24.17	0.82	0.97	0.14	0.52
129	25.35	0.93	1.01	0.31	0.59
130	24.85	0.96	1.01	0.35	0.6
131	25.21	0.96	1.06	0.39	0.61
132	24.88	0.83	1.11	0.24	0.53
133	25.3	0.95	1.19	0.09	0.6
134	24.31	0.86	1.26	0.07	0.54
135	24.57	0.89	1.28	0.11	0.56
136	26.21	0.9	1.25	0.12	0.57
137	24.5	0.93	1.37	0.09	0.59
138	25.14	0.91	1.43	0.21	0.58
139	26.18	0.95	1.37	0.21	0.6
140	26.26	0.97	1.37	0.28	0.61
141	26.28	0.98	1.43	0.17	0.62
142	26.95	0.97	1.43	0.07	0.61
143	26.81	0.94	1.5	0.11	0.59
144	25.92	0.98	1.58	0.1	0.62
145	26.69	0.96	1.59	0.05	0.6
146	27.14	0.99	1.65	-0.01	0.63
147	27.21	0.94	1.74	-0.09	0.6
148	26.86	0.99	1.77	0.02	0.63
149	27.67	1.04	1.8	0.15	0.66
150	27.55	0.92	1.88	0.11	0.58
151	27.02	0.97	1.83	-0.04	0.62
152	27.88	0.93	1.96	-0.14	0.59
153	28.24	0.96	2.06	-0.13	0.6
154	27.02	0.92	2	-0.11	0.58
155	27.43	0.99	2.11	-0.12	0.63
156	27.33	0.96	2.19	0	0.61
157	26.83	0.95	2.35	0.01	0.6
158	28.3	0.9	2.31	-0.12	0.57
159	28.32	0.94	2.34	-0.04	0.6
160	28.54	0.92	2.31	0.12	0.58
161	28.25	0.93	2.32	0.04	0.59
162	29.17	0.99	2.45	-0.04	0.63
163	28.99	1.03	2.46	-0.01	0.65
164	29.68	1.02	2.58	-0.08	0.64
165	29.62	0.96	2.54	-0.19	0.61
166	28.76	1.02	2.77	-0.04	0.65
167	29.95	0.94	2.66	0.05	0.59
168	29.95	1.06	2.85	0.12	0.67
169	29.85	0.98	2.83	0.17	0.62
170	30.33	1.06	2.91	0.3	0.67
171	29.94	1.14	2.94	0.34	0.72
172	30.33	1.11	2.95	0.26	0.7
173	31.09	1.06	3.11	0.29	0.67
174	30.33	1.09	3.08	0.31	0.69
175	31.04	1.13	3.23	0.31	0.72
176	30.94	1.14	3.28	0.32	0.72
177	31.71	1.04	3.23	0.27	0.66
178	30.65	1.12	3.29	0.12	0.71
179	31.51	1.17	3.37	-0.06	0.74
180	31.59	1.07	3.51	-0.17	0.68
181	31.54	1.01	3.41	-0.16	0.64
182	32.18	1.05	3.59	-0.18	0.67
183	32.65	1.08	3.35	-0.29	0.69
184	32.43	1.08	3.4	-0.36	0.68
185	32.7	0.94	3.6	-0.29	0.59
186	32.3	1.08	3.59	-0.25	0.68
187	32.9	1.03	3.68	-0.21	0.65
188	32.6	1.01	3.65	-0.18	0.64
189	32.97	0.97	3.83	-0.07	0.62
190	33.2	1.02	3.86	-0.04	0.65
191	32.69	1.06	3.84	0.03	0.67
192	33.57	0.98	3.97	-0.09	0.62
193	33.44	0.95	3.97	-0.17	0.6
194	34.51	1.03	4.05	-0.13	0.65
195	33.49	1.04	4.18	-0.18	0.66
196	34.26	1	4.15	-0.23	0.63
197	34.75	0.95	4.17	-0.07	0.6
198	34.16	1.02	4.24	-0.1	0.65
199	34.04	0.94	4.35	-0.19	0.59
200	34.12	1.05	4.24	-0.21	0.67
201	34.44	1.02	4.29	-0.18	0.64
202	35.12	0.97	4.49	-0.03	0.61
203	34.66	0.94	4.4	-0.19	0.59
204	35.42	1.04	4.33	-0.15	0.66
205	35.34	0.98	4.39	-0.08	0.62
206	35.25	0.97	4.43	-0.11	0.62
207	36	0.98	4.48	-0.15	0.62
208	35.4	0.92	4.52	-0.13	0.58
209	35.65	0.97	4.62	-0.21	0.62
210	36.18	1	4.61	-0.26	0.63
211	36.51	0.96	4.49	-0.26	0.61
212	36.68	1	4.71	-0.22	0.63
213	36.13	0.96	4.69	-0.1	0.61
214	37.1	0.89	4.69	0.1	0.56
215	37.22	0.96	4.67	0.16	0.61
216	37.15	0.99	4.71	0.06	0.63
217	37.7	0.96	4.78	0.06	0.61
218	36.77	0.92	4.83	0.08	0.58
219	37.58	0.99	4.78	0.06	0.63
220	37.71	1.04	4.87	0.03	0.66
221	38.84	0.93	4.86	0.04	0.59
222	38.2	0.91	4.99	-0.09	0.58
223	37.71	0.98	5.05	-0.04	0.62
224	38.4	0.99	5.05	0	0.63
225	38.2	1.02	5.06	0.02	0.65
226	39.01	0.99	5.1	0.01	0.63
227	39.15	0.93	5.1	-0.09	0.59
228	39.38	0.89	5.1	-0.24	0.56
229	39.4	0.94	5.07	-0.44	0.59
230	38.92	0.88	5.21	-0.59	0.55
231	38.84	0.9	5.21	-0.61	0.57
232	39.56	0.9	5.19	-0.44	0.57
233	40.31	0.89	5.23	-0.1	0.56
234	40.34	0.94	5.11	0.1	0.59
235	40.16	0.93	5.32	0.13	0.59
236	40	0.9	5.26	0.13	0.57
237	39.85	0.87	5.27	0.13	0.55
238	40.26	0.91	5.39	0.09	0.57
239	40.41	0.95	5.33	-0.04	0.6
240	40.94	0.91	5.42	-0.19	0.58
241	40.78	0.95	5.41	-0.28	0.6
242	41.58	1.04	5.44	-0.07	0.66
243	41.4	0.89	5.57	0.05	0.56
244	40.81	0.88	5.53	0.08	0.56
245	41.07	0.95	5.63	0.01	0.6
246	41.56	0.88	5.52	0.01	0.55
247	42.11	0.97	5.71	0.02	0.61
248	42.58	0.97	5.47	-0.06	0.61
249	42.48	1	5.51	-0.01	0.63
250	42.4	0.96	5.67	0.01	0.61
251	42.87	0.96	5.66	-0.05	0.61
252	42.62	0.85	5.68	-0.21	0.54
253	41.83	0.85	5.72	-0.25	0.54
254	43.33	0.93	5.68	-0.25	0.59
255	43.54	0.9	5.8	-0.09	0.57
256	43.08	0.94	5.81	-0.11	0.6
257	43.22	0.96	5.78	-0.04	0.61
258	43.53	0.94	5.85	0.06	0.59
259	43.35	0.88	5.92	-0.06	0.56
260	43.49	0.87	5.8	-0.17	0.55
261	43.32	0.84	5.98	-0.24	0.53
262	44.04	0.9	5.96	-0.13	0.57
263	44.76	0.93	5.91	-0.02	0.59
264	44.09	0.83	6.04	0	0.52
265	44.74	0.9	5.98	-0.15	0.57
266	44.66	0.91	6.1	-0.24	0.58
267	44.92	0.84	6.1	-0.2	0.53
268	45.53	0.86	6.05	-0.06	0.55
269	45.17	0.83	6.07	-0.17	0.53
270	44.95	0.86	6.09	-0.18	0.54
271	45.61	0.85	6.09	-0.02	0.54
272	45.16	0.85	6.27	0.05	0.54
273	46.37	0.93	6.14	0.07	0.59
274	46.27	0.97	6.15	0.05	0.61
275	46.96	0.84	6.27	0.08	0.53
276	46.27	0.92	6.18	0.12	0.58
277	46.96	0.87	6.36	-0.06	0.55
278	46.59	0.81	6.41	-0.18	0.51
279	46.77	0.92	6.28	-0.12	0.58
280	46.88	0.89	6.24	-0.1	0.56
281	47.32	0.84	6.29	-0.06	0.53
282	47.04	0.84	6.45	0.02	0.53
283	47.69	0.84	6.49	0.15	0.53
284	47.35	0.96	6.54	0.19	0.6
285	47.84	0.96	6.44	0.12	0.61
286	47.92	0.96	6.48	0.01	0.61
287	48.21	0.88	6.45	-0.19	0.56
288	48.24	0.82	6.35	-0.48	0.52
289	47.94	0.81	6.49	-0.55	0.51
290	48.54	0.77	6.46	-0.42	0.49
291	48.46	0.8	6.47	-0.27	0.51
292	49.03	0.81	6.54	-0.16	0.51
293	48.54	0.82	6.62	-0.13	0.52
294	48.77	0.82	6.5	-0.33	0.52
295	49.67	0.82	6.61	-0.33	0.52
296	49.94	0.75	6.57	-0.19	0.47
297	49.84	0.84	6.58	-0.2	0.53
298	49.86	0.85	6.7	-0.33	0.54
299	49.4	0.73	6.6	-0.25	0.46
300	49.26	0.82	6.62	-0.11	0.52
301	49.99	0.73	6.66	-0.04	0.46
302	49.34	0.78	6.57	-0.04	0.5
303	50.88	0.79	6.55	-0.02	0.5
304	51.18	0.76	6.71	-0.16	0.48
305	50.61	0.77	6.66	-0.34	0.48
306	50.41	0.74	6.71	-0.28	0.47
307	50.46	0.78	6.64	-0.17	0.49
308	52.83	0.76	6.62	-0.39	0.48
309	52.53	0.67	6.7	-0.54	0.42
310	51.46	0.75	6.73	-0.58	0.48
311	51.86	0.73	6.67	-0.47	0.46
312	51.88	0.79	6.88	-0.29	0.5
313	51.58	0.72	6.69	-0.22	0.46
314	52.06	0.69	6.71	-0.12	0.43
315	51.94	0.66	6.8	-0.08	0.42
316	51.99	0.71	6.77	-0.06	0.45
317	52.36	0.69	6.82	0.13	0.44
318	52.38	0.7	6.84	0.1	0.45
319	53.18	0.71	6.83	-0.04	0.45
320	52.7	0.76	6.82	-0.03	0.48
321	53.85	0.67	6.73	-0.01	0.42
322	53.32	0.65	6.79	-0.17	0.41
323	54.5	0.68	6.77	-0.34	0.43
324	53.8	0.65	6.8	-0.3	0.41
325	54.28	0.7	6.87	-0.06	0.45
326	54.59	0.73	6.8	0.17	0.46
327	54.69	0.85	6.76	0.2	0.54
328	54.08	0.68	6.79	0.1	0.43
329	53.85	0.69	6.9	-0.29	0.44
330	54.25	0.7	6.87	-0.5	0.44
331	55.16	0.62	6.83	-0.33	0.39
332	54.16	0.62	6.73	-0.09	0.39
333	54.89	0.65	6.73	-0.03	0.41
334	55.21	0.63	6.74	-0.2	0.4
335	55.43	0.65	6.6	-0.25	0.41
336	56.39	0.67	6.6	-0.18	0.42
337	55.72	0.64	6.69	-0.14	0.4
338	55.99	0.65	6.63	-0.05	0.41
339	56.23	0.65	6.72	0.07	0.41
340	55.95	0.68	6.59	0.02	0.43
341	55.87	0.69	6.67	0.08	0.43
342	56.56	0.65	6.79	-0.09	0.41
343	55.53	0.62	6.68	-0.38	0.39
344	57.33	0.62	6.65	-0.43	0.39
345	56.59	0.58	6.66	-0.58	0.36
346	56.98	0.49	6.67	-0.49	0.31
347	57.16	0.63	6.67	-0.46	0.4
348	57.15	0.56	6.54	-0.62	0.35
349	58	0.49	6.66	-0.62	0.31
350	57.39	0.53	6.49	-0.36	0.34
351	57.86	0.53	6.43	-0.08	0.33
352	57.7	0.64	6.44	0.06	0.4
353	58.02	0.63	6.44	-0.04	0.4
354	58.57	0.57	6.37	-0.12	0.36
355	57.82	0.55	6.44	-0.2	0.35
356	58.03	0.57	6.5	-0.25	0.36
357	58.83	0.51	6.4	-0.14	0.32
358	59.08	0.59	6.33	-0.16	0.37
359	58.72	0.53	6.37	-0.03	0.33
360	58.79	0.58	6.3	0.1	0.37
361	58.69	0.56	6.26	-0.01	0.36
362	59.39	0.56	6.33	-0.05	0.35
363	59.18	0.5	6.44	-0.14	0.32
364	60.04	0.51	6.39	-0.1	0.32
365	60.01	0.54	6.34	-0.07	0.34
366	60.75	0.51	6.26	-0.13	0.32
367	59.84	0.5	6.49	-0.26	0.32
368	59.81	0.46	6.29	-0.51	0.29
369	61.01	0.5	6.17	-0.59	0.32
370	60.19	0.38	6.41	-0.46	0.24
371	61.07	0.45	6.28	-0.27	0.28
372	60.56	0.38	6.35	-0.2	0.24
373	60.59	0.45	6.36	-0.37	0.29
374	61.07	0.45	6.14	-0.32	0.29
375	60.96	0.38	6.27	-0.31	0.24
376	61.21	0.44	6.29	-0.24	0.28
377	61.04	0.4	6.18	-0.04	0.25
378	61.84	0.53	6.21	0	0.33
379	61.61	0.49	6.18	0.03	0.31
380	62.07	0.41	6.21	0.06	0.26
381	62.43	0.46	6.14	0.01	0.29
382	62.01	0.43	6.07	-0.12	0.27
383	61.36	0.31	6.05	-0.2	0.2
384	62.44	0.36	6.14	-0.37	0.23
385	62.82	0.43	6.07	-0.33	0.27
386	63.19	0.4	6.02	-0.22	0.25
387	62.92	0.39	5.94	-0.2	0.24
388	62.73	0.35	6.08	-0.16	0.22
389	62.92	0.33	6.1	-0.1	0.21
390	63.93	0.47	5.92	-0.27	0.3
391	64	0.4	5.92	-0.27	0.25
392	63.3	0.42	5.89	-0.11	0.27
393	62.89	0.39	5.98	-0.22	0.25
394	63.78	0.33	5.87	-0.32	0.21
395	64.41	0.37	5.81	-0.42	0.23
396	63.72	0.32	5.96	-0.34	0.2
397	63.9	0.33	5.83	-0.17	0.21
398	64.63	0.34	5.92	-0.09	0.21
399	65.39	0.34	5.76	0.13	0.22
400	64.66	0.38	5.76	0.09	0.24
401	65.14	0.38	5.67	-0.02	0.24
402	65.23	0.43	5.77	-0.03	0.27
403	64.96	0.38	5.77	0.05	0.24
404	65.04	0.31	5.78	0.05	0.2
405	65.65	0.37	5.92	0.09	0.24
406	65.92	0.36	5.68	0.1	0.23
407	66.59	0.38	5.57	-0.03	0.24
408	65.62	0.45	5.6	-0.02	0.29
409	66.01	0.3	5.59	-0.06	0.19
410	66.14	0.35	5.76	-0.17	0.22
411	66.23	0.3	5.6	-0.21	0.19
412	66.47	0.25	5.65	-0.08	0.16
413	67.25	0.35	5.51	-0.07	0.22
414	66.38	0.33	5.58	-0.29	0.21
415	66.69	0.36	5.47	-0.35	0.23
416	66.97	0.32	5.45	-0.5	0.21
417	67.9	0.28	5.43	-0.6	0.18
418	67.45	0.31	5.48	-0.48	0.2
419	68.48	0.19	5.46	-0.37	0.12
420	68.29	0.29	5.36	-0.44	0.18
421	67.98	0.21	5.37	-0.52	0.14
422	68.02	0.17	5.32	-0.37	0.11
423	68.02	0.14	5.47	-0.38	0.09
424	68.98	0.27	5.33	-0.34	0.17
425	68.92	0.22	5.36	-0.24	0.14
426	69.31	0.24	5.28	-0.25	0.15
427	68.91	0.13	5.25	-0.24	0.08
428	69.06	0.22	5.32	-0.18	0.14
429	69.31	0.18	5.31	-0.03	0.12
430	69.29	0.23	5.33	0.11	0.15
431	69.62	0.25	5.25	0.18	0.16
432	70.03	0.17	5.14	-0.03	0.11
433	70.85	0.1	5.27	-0.21	0.07
434	69.25	0.17	5.2	-0.17	0.11
435	70.03	0.17	5.22	-0.13	0.11
436	70.04	0.23	5.19	-0.08	0.15
437	71.28	0.17	5.14	0.02	0.11
438	70.4	0.21	5.15	-0.07	0.13
439	71.47	0.18	5.22	0.04	0.11
440	71.17	0.23	5.22	0.11	0.15
441	71.04	0.13	5.16	-0.09	0.09
442	71.48	0.22	5.06	-0.23	0.14
443	71.5	0.14	5.14	-0.21	0.09
444	71.48	0.2	5.2	-0.24	0.13
445	72.2	0.11	5.06	-0.57	0.07
446	71.73	0.12	5.2	-0.46	0.08
447	72.27	0.19	5.12	-0.37	0.12
448	72.11	0.14	4.99	-0.26	0.09
449	72.87	0.16	4.92	-0.28	0.1
450	72.77	0.08	5.1	-0.33	0.05
451	72.11	0.15	5.02	-0.19	0.1
452	73.02	0.08	5.1	-0.03	0.05
453	73	0.07	4.91	0	0.05
454	73.52	0.13	4.94	-0.12	0.08
455	73.39	0.05	4.98	-0.3	0.03
456	74.27	0.09	4.78	-0.53	0.06
457	73.96	0.07	4.85	-0.54	0.05
458	73.58	0.06	4.69	-0.54	0.04
459	73.83	-0.08	4.84	-0.73	-0.05
460	74.59	0.03	4.78	-0.78	0.02
461	74.47	-0.12	4.75	-0.55	-0.08
462	74.67	-0.05	4.59	-0.54	-0.03
463	75.05	-0.04	4.77	-0.47	-0.03
464	74.4	-0.11	4.64	-0.41	-0.07
465	74.8	-0.11	4.63	-0.42	-0.07
466	74.76	-0.1	4.6	-0.31	-0.06
467	75.8	-0.1	4.43	-0.27	-0.06
468	75.64	-0.1	4.46	-0.36	-0.07
469	75.24	-0.07	4.61	-0.25	-0.04
470	75.45	-0.13	4.56	-0.07	-0.09
471	76.42	-0.12	4.39	-0.01	-0.07
472	76.21	-0.13	4.32	-0.02	-0.08
473	76.19	-0.15	4.4	-0.09	-0.09
474	76.74	-0.13	4.38	-0.18	-0.08
475	76.48	-0.13	4.32	-0.15	-0.08
476	77.24	-0.13	4.34	-0.21	-0.08
477	76.86	-0.2	4.24	-0.27	-0.13
478	77.1	-0.16	4.3	-0.36	-0.1
479	77.32	-0.14	4.23	-0.32	-0.09
480	77.4	-0.15	4.23	-0.31	-0.09
481	77.26	-0.21	4.2	-0.13	-0.14
482	77.85	-0.21	4.22	-0.22	-0.14
483	77.66	-0.18	4.22	-0.43	-0.11
484	78.44	-0.08	4.09	-0.32	-0.05
485	78.64	-0.22	4.05	-0.28	-0.14
486	78.48	-0.1	4.11	-0.21	-0.06
487	78.47	-0.13	4.04	-0.1	-0.09
488	78.6	-0.19	3.89	-0.24	-0.12
489	78.58	-0.27	3.99	-0.63	-0.17
490	78.74	-0.27	3.91	-0.54	-0.17
491	78.77	-0.32	3.85	-0.34	-0.21
492	79.4	-0.25	3.91	-0.42	-0.16
493	79.81	-0.3	3.74	-0.57	-0.19
494	80.34	-0.28	3.72	-0.56	-0.18
495	79.78	-0.29	3.8	-0.42	-0.18
496	79.98	-0.34	3.63	-0.12	-0.22
497	80.6	-0.31	3.69	-0.1	-0.19
498	80.98	-0.3	3.59	-0.1	-0.19
499	80.91	-0.31	3.63	-0.15	-0.19
500	81.14	-0.25	3.6	-0.07	-0.16
501	81.08	-0.27	3.71	-0.24	-0.17
502	80.74	-0.28	3.61	-0.4	-0.18
503	81.25	-0.32	3.65	-0.39	-0.2
504	81.17	-0.31	3.66	-0.36	-0.2
505	81.85	-0.32	3.65	-0.38	-0.2
506	81.35	-0.32	3.77	-0.35	-0.2
507	81.25	-0.4	3.8	-0.39	-0.25
508	81.99	-0.41	3.75	-0.25	-0.26
509	82.46	-0.44	3.8	-0.19	-0.28
510	83.17	-0.4	3.78	-0.23	-0.25
511	83.35	-0.34	3.79	-0.17	-0.22
512	82.74	-0.39	3.8	-0.12	-0.25
513	83.13	-0.33	3.79	-0.04	-0.21
514	82.66	-0.34	3.84	-0.01	-0.21
515	83.72	-0.35	3.85	-0.03	-0.22
516	83.45	-0.35	3.86	-0.01	-0.22
517	83.85	-0.4	3.89	-0.11	-0.25
518	83.34	-0.46	3.93	-0.12	-0.29
519	83.07	-0.45	3.97	-0.1	-0.28
520	83.17	-0.42	4.04	-0.24	-0.26
521	84.57	-0.43	3.92	-0.27	-0.27
522	84.68	-0.46	4.14	-0.31	-0.29
523	85.56	-0.48	4.15	-0.38	-0.3
524	85.13	-0.4	4.08	-0.27	-0.25
525	84.87	-0.45	4.15	-0.34	-0.28
526	85.23	-0.49	4.15	-0.39	-0.31
527	84.99	-0.51	4.23	-0.52	-0.32
528	85.43	-0.55	4.36	-0.46	-0.35
529	85.19	-0.59	4.45	-0.55	-0.38
530	86.68	-0.5	4.37	-0.53	-0.32
531	85.63	-0.53	4.43	-0.49	-0.33
532	86.58	-0.52	4.41	-0.56	-0.33
533	86.82	-0.58	4.33	-0.49	-0.36
534	87.16	-0.59	4.5	-0.28	-0.37
535	87.09	-0.58	4.55	-0.22	-0.36
536	87.35	-0.49	4.62	-0.16	-0.31
537	87.24	-0.56	4.61	0.13	-0.35
538	87.46	-0.55	4.6	0.15	-0.35
539	87.74	-0.47	4.57	0.07	-0.3
540	88.29	-0.5	4.57	-0.01	-0.31
541	88.33	-0.57	4.8	-0.17	-0.36
542	87.97	-0.51	4.8	-0.35	-0.32
543	88.42	-0.58	4.85	-0.21	-0.37
544	88.42	-0.54	4.8	-0.04	-0.34
545	88.39	-0.55	4.89	-0.07	-0.35
546	88.61	-0.57	4.88	-0.1	-0.36
547	88.69	-0.59	4.88	-0.21	-0.37
548	89.28	-0.58	4.91	-0.36	-0.36
549	89.06	-0.63	4.98	-0.15	-0.4
550	89.38	-0.6	4.99	-0.03	-0.38
551	89.29	-0.6	5.08	-0.14	-0.38
552	90.49	-0.61	5.03	-0.16	-0.39
553	90.19	-0.62	5.12	-0.34	-0.39
554	90.03	-0.68	5.08	-0.53	-0.43
555	90.09	-0.74	5.14	-0.81	-0.47
556	90.73	-0.75	5.16	-0.86	-0.47
557	90.66	-0.72	5.27	-0.81	-0.46
558	90.85	-0.84	5.33	-0.85	-0.53
559	91.24	-0.77	5.36	-0.69	-0.49
560	91.49	-0.75	5.54	-0.39	-0.48
561	91.93	-0.77	5.65	-0.32	-0.49
562	91.88	-0.8	5.72	-0.3	-0.51
563	92.24	-0.74	5.75	-0.09	-0.47
564	91.84	-0.8	5.76	-0.01	-0.51
565	92.75	-0.75	5.71	-0.39	-0.47
566	92.67	-0.89	5.78	-0.59	-0.56
567	92.33	-0.85	5.78	-0.31	-0.54
568	92.87	-0.78	5.87	-0.21	-0.49
569	93.3	-0.84	6.02	-0.3	-0.53
570	93.56	-0.79	5.95	-0.21	-0.5
571	93.74	-0.86	6.09	-0.02	-0.54
572	93.02	-0.82	6.13	-0.18	-0.52
573	93.4	-0.89	6.19	-0.42	-0.56
574	94.46	-0.82	6.31	-0.66	-0.52
575	94.14	-0.87	6.38	-0.46	-0.55
576	94.16	-0.89	6.36	-0.32	-0.56
577	94.35	-0.88	6.55	-0.18	-0.56
578	95.14	-0.87	6.57	-0.07	-0.55
579	95.42	-0.89	6.58	-0.31	-0.56
580	95.79	-0.96	6.75	-0.48	-0.61
581	95.8	-0.87	6.58	-0.48	-0.55
582	95.97	-0.94	6.79	-0.46	-0.6
583	95.83	-0.96	6.86	-0.46	-0.61
584	96.02	-0.99	6.86	-0.62	-0.63
585	96.02	-0.96	6.8	-0.55	-0.61
586	96.71	-1	7	-0.21	-0.63
587	96.94	-1	6.98	0	-0.63
588	96.9	-0.87	7.1	0.11	-0.55
589	96.84	-1.01	7.15	0.02	-0.64
590	97.05	-0.99	7.1	-0.18	-0.63
591	97.83	-1.01	7.24	-0.39	-0.64
592	97.57	-1.02	7.28	-0.5	-0.65
593	97.64	-1.05	7.31	-0.64	-0.66
594	97.72	-1.11	7.44	-0.62	-0.7
595	98.06	-1.05	7.4	-0.51	-0.67
596	98.25	-1.04	7.48	-0.28	-0.66
597	99.23	-1.08	7.56	-0.26	-0.68
598	98.85	-1.12	7.52	-0.46	-0.71
599	98.88	-1.09	7.73	-0.39	-0.69
600	99.19	-1.05	7.68	-0.2	-0.67
601	99.13	-1.1	7.75	-0.13	-0.69
602	99.9	-1.08	7.92	-0.11	-0.69
603	99.62	-1.14	7.91	-0.15	-0.72
604	99.85	-1.14	7.78	-0.36	-0.72
605	99.61	-1.16	7.89	-0.48	-0.74
606	100.41	-1.2	8.08	-0.31	-0.76
607	100.6	-1.1	7.99	-0.21	-0.7
608	100.71	-1.07	8.15	-0.1	-0.68
609	100.38	-1.14	8.15	-0.08	-0.72
610	101.48	-1.21	8.13	-0.2	-0.76
611	100.56	-1.2	8.15	-0.46	-0.76
612	101.03	-1.23	8.31	-0.58	-0.78
613	100.79	-1.26	8.32	-0.73	-0.8
614	101.72	-1.19	8.24	-0.52	-0.75
615	101.62	-1.35	8.35	-0.54	-0.86
616	101.99	-1.31	8.5	-0.47	-0.83
617	102.8	-1.29	8.49	-0.54	-0.81
618	102.47	-1.23	8.34	-0.45	-0.78
619	102.14	-1.35	8.48	-0.39	-0.86
620	102.71	-1.27	8.44	-0.19	-0.8
621	102.88	-1.37	8.55	-0.28	-0.86
622	103.13	-1.37	8.57	-0.35	-0.87
623	103.52	-1.44	8.61	-0.24	-0.91
624	103.38	-1.27	8.67	-0.22	-0.81
625	104.1	-1.35	8.66	-0.2	-0.85
626	103.68	-1.29	8.67	-0.22	-0.82
627	104.22	-1.34	8.74	-0.25	-0.85
628	104.03	-1.49	8.87	-0.5	-0.94
629	104.62	-1.37	8.77	-0.54	-0.87
630	104.15	-1.39	8.86	-0.37	-0.88
631	104.73	-1.37	8.93	-0.26	-0.87
632	104.63	-1.44	8.84	-0.31	-0.91
633	105.45	-1.41	8.74	-0.33	-0.89
634	105.53	-1.52	8.99	-0.56	-0.96
635	105.83	-1.44	8.92	-0.57	-0.91
636	105.36	-1.5	9.04	-0.43	-0.95
637	105.32	-1.48	9.15	-0.13	-0.94
638	105.88	-1.5	9.1	-0.07	-0.95
639	105.87	-1.4	9.19	-0.33	-0.89
640	106.16	-1.5	9.38	-0.5	-0.95
641	106.2	-1.52	9.27	-0.52	-0.96
642	106.92	-1.54	9.26	-0.5	-0.97
643	106.83	-1.64	9.17	-0.4	-1.04
644	107.54	-1.55	9.33	-0.41	-0.98
645	107.07	-1.66	9.41	-0.53	-1.05
646	107.55	-1.56	9.39	-0.6	-0.99
647	107.98	-1.63	9.54	-0.66	-1.03
648	108.04	-1.64	9.51	-0.62	-1.04
649	108.47	-1.63	9.52	-0.69	-1.03
650	107.51	-1.69	9.76	-0.66	-1.07
651	107.92	-1.79	9.55	-0.36	-1.13
652	108.35	-1.67	9.72	-0.15	-1.06
653	107.95	-1.7	9.71	-0.04	-1.07
654	108.34	-1.65	9.85	-0.19	-1.04
655	109.16	-1.7	9.82	-0.43	-1.07
656	108.96	-1.79	9.91	-0.51	-1.13
657	109.13	-1.73	10	-0.4	-1.09
658	110.25	-1.74	9.93	-0.18	-1.1
659	110.18	-1.67	9.92	-0.07	-1.06
660	110.22	-1.76	10.04	-0.21	-1.11
661	109.88	-1.8	10.18	-0.18	-1.14
662	110.41	-1.77	10.17	-0.36	-1.12
663	110.63	-1.71	10.03	-0.37	-1.08
664	110.58	-1.78	10.1	-0.23	-1.13
665	110.41	-1.7	10.18	-0.04	-1.08
666	111.23	-1.75	10.15	-0.1	-1.1
667	111.65	-1.75	10.19	-0.1	-1.11
668	110.91	-1.74	10.28	-0.17	-1.1
669	111.65	-1.75	10.2	-0.33	-1.11
670	111.85	-1.78	10.27	-0.37	-1.12
671	111.98	-1.76	10.27	-0.42	-1.12
672	112.08	-1.83	10.27	-0.58	-1.16
673	112.44	-1.92	10.32	-0.8	-1.21
674	112.41	-1.89	10.34	-0.8	-1.2
675	113.05	-1.87	10.31	-0.67	-1.19
676	112.48	-1.89	10.53	-0.62	-1.2
677	113.09	-1.93	10.38	-0.41	-1.22
678	113.37	-1.91	10.42	-0.42	-1.21
679	113.31	-1.97	10.49	-0.5	-1.25
680	113.53	-2.01	10.41	-0.57	-1.27
681	113.57	-2.01	10.54	-0.63	-1.28
682	114.16	-1.99	10.45	-0.62	-1.26
683	113.82	-2.02	10.38	-0.6	-1.28
684	113.14	-2.04	10.45	-0.46	-1.29
685	114.45	-2.07	10.42	-0.28	-1.31
686	114	-2.07	10.54	-0.37	-1.31
687	114.53	-2.04	10.74	-0.55	-1.29
688	115.12	-2.15	10.61	-0.61	-1.36
689	114.84	-2.18	10.71	-0.62	-1.38
690	114.75	-2.24	10.76	-0.79	-1.42
691	115.19	-2.14	10.81	-0.61	-1.36
692	115.06	-2.2	10.96	-0.31	-1.39
693	115.75	-2.11	10.88	-0.11	-1.34
694	115.52	-2.15	10.89	-0.19	-1.36
695	116.44	-2.2	11	-0.34	-1.39
696	116.41	-2.28	10.93	-0.29	-1.44
697	116.13	-2.24	10.95	-0.68	-1.42
698	116.5	-2.3	11.06	-1.01	-1.46
699	116.61	-2.27	11.14	-0.79	-1.44
700	117.15	-2.28	11.1	-0.55	-1.44
701	117.15	-2.34	10.99	-0.57	-1.48
702	117.05	-2.36	11.2	-0.44	-1.49
703	117.32	-2.3	11.23	-0.21	-1.46
704	117.95	-2.28	11.21	-0.31	-1.44
705	118.23	-2.38	11.14	-0.45	-1.51
706	117.62	-2.34	11.33	-0.47	-1.48
707	118.4	-2.43	11.29	-0.45	-1.54
708	118.1	-2.43	11.32	-0.57	-1.54
709	118.41	-2.5	11.35	-0.63	-1.58
710	118.58	-2.38	11.38	-0.65	-1.51
711	119.27	-2.46	11.42	-0.61	-1.56
712	118.84	-2.52	11.32	-0.75	-1.59
713	119.75	-2.49	11.35	-0.77	-1.58
714	119.34	-2.55	11.36	-0.79	-1.61
715	120.06	-2.64	11.44	-0.76	-1.67
716	119.75	-2.61	11.43	-0.8	-1.65
717	119.63	-2.61	11.43	-0.81	-1.65
718	120.36	-2.63	11.46	-0.77	-1.67
719	120.23	-2.67	11.37	-0.45	-1.69
720	120.23	-2.58	11.42	-0.38	-1.63
721	120.54	-2.58	11.37	-0.59	-1.63
722	120.87	-2.68	11.42	-0.72	-1.7
723	120.67	-2.7	11.39	-0.68	-1.71
724	121	-2.61	11.38	-0.55	-1.65
725	121.46	-2.63	11.42	-0.24	-1.66
726	121.31	-2.64	11.27	-0.08	-1.67
727	121.72	-2.63	11.26	-0.14	-1.66
728	121.35	-2.72	11.36	-0.42	-1.72
729	122.55	-2.7	11.29	-0.58	-1.71
730	122.18	-2.76	11.37	-0.8	-1.75
731	122.19	-2.84	11.36	-0.78	-1.79
732	122.66	-2.77	11.44	-0.42	-1.75
733	122.66	-2.83	11.54	-0.45	-1.79
734	122.59	-2.78	11.51	-0.71	-1.76
735	122.99	-2.93	11.42	-0.81	-1.85
736	123.8	-2.87	11.36	-0.79	-1.82
737	123.25	-2.93	11.46	-0.75	-1.85
738	122.95	-2.94	11.51	-0.83	-1.86
739	123.49	-3.05	11.39	-0.81	-1.93
740	123.83	-3.05	11.48	-0.57	-1.93
741	123.47	-3.05	11.49	-0.49	-1.93
742	123.95	-3.03	11.43	-0.67	-1.92
743	124.41	-3.03	11.47	-0.55	-1.92
744	123.96	-3.02	11.56	-0.3	-1.91
745	124.56	-3.06	11.46	-0.46	-1.94
746	124.31	-3.07	11.52	-0.57	-1.94
747	125.39	-3.22	11.39	-0.72	-2.04
748	124.91	-3.16	11.46	-0.9	-2
749	125.59	-3.22	11.41	-0.95	-2.04
750	125.48	-3.23	11.46	-0.8	-2.05
751	125.62	-3.24	11.44	-0.63	-2.05
752	125.63	-3.23	11.48	-0.47	-2.04
753	125.72	-3.24	11.57	-0.56	-2.05
754	125.81	-3.37	11.54	-0.74	-2.14
755	125.7	-3.3	11.4	-0.76	-2.09
756	126.03	-3.43	11.44	-0.73	-2.17
757	126.54	-3.38	11.4	-0.76	-2.14
758	126.65	-3.35	11.37	-0.83	-2.12
759	126.36	-3.46	11.34	-0.69	-2.19
760	126.45	-3.47	11.41	-0.75	-2.2
761	127.33	-3.5	11.27	-0.94	-2.22
762	127.34	-3.45	11.32	-0.86	-2.18
763	127.81	-3.51	11.27	-0.79	-2.22
764	127.86	-3.63	11.25	-0.81	-2.3
765	127.56	-3.59	11.35	-0.71	-2.27
766	127.88	-3.56	11.33	-0.69	-2.25
767	127.95	-3.63	11.36	-0.73	-2.3
768	127.91	-3.6	11.37	-0.7	-2.28
769	128.03	-3.63	11.4	-0.73	-2.3
770	128.32	-3.68	11.35	-0.85	-2.33
771	128.46	-3.72	11.45	-0.97	-2.35
772	128.89	-3.67	11.43	-0.87	-2.32
773	128.58	-3.67	11.44	-0.72	-2.32
774	129.35	-3.82	11.38	-0.65	-2.41
775	129.59	-3.84	11.39	-0.78	-2.43
776	129.26	-3.88	11.36	-0.85	-2.45
777	129.6	-3.89	11.29	-0.67	-2.46
778	129.89	-3.8	11.32	-0.66	-2.4
779	129.92	-3.85	11.2	-0.69	-2.44
780	130.05	-3.9	11.32	-0.73	-2.47
781	130.47	-3.94	11.19	-0.87	-2.5
782	130.17	-3.95	11.13	-1.06	-2.5
783	130.43	-4.04	11.17	-1.18	-2.56
784	130.43	-4.1	11.24	-1.09	-2.59
785	130.63	-4.03	11.16	-0.78	-2.55
786	131.6	-4.02	11.14	-0.6	-2.55
787	130.9	-4.07	11.28	-0.73	-2.58
788	131.37	-4.13	11.17	-0.96	-2.62
789	131.43	-4.22	11.21	-0.92	-2.67
790	131.63	-4.26	11.11	-0.77	-2.7
791	131.88	-4.19	11.18	-0.78	-2.65
792	132.15	-4.22	11.21	-0.71	-2.67
793	131.85	-4.28	11.09	-0.73	-2.71
794	131.83	-4.29	11.17	-1.06	-2.72
795	132.18	-4.3	11.19	-1.14	-2.72
796	132.65	-4.31	11.26	-1.01	-2.73
797	132.96	-4.28	11.17	-0.8	-2.71
798	132.7	-4.4	11.31	-0.92	-2.79
799	132.63	-4.43	11.34	-0.98	-2.8
800	133.43	-4.49	11.31	-1.11	-2.84
801	133.3	-4.55	11.28	-1.13	-2.88
802	133.17	-4.56	11.36	-1.09	-2.89
803	133.63	-4.65	11.42	-1.15	-2.94
804	134.19	-4.58	11.46	-1.01	-2.9
805	133.98	-4.67	11.6	-0.99	-2.96
806	134.44	-4.72	11.57	-1.18	-2.99
807	134.44	-4.81	11.54	-1.26	-3.04
808	135.1	-4.77	11.43	-1.14	-3.02
809	135.06	-4.8	11.59	-0.88	-3.04
810	134.88	-4.8	11.52	-0.97	-3.04
811	135.4	-4.8	11.43	-1.02	-3.04
812	135.35	-4.88	11.59	-1	-3.09
813	135.63	-4.88	11.58	-0.98	-3.09
814	135.88	-4.91	11.66	-1.03	-3.11
815	136.08	-4.94	11.5	-0.93	-3.13
816	135.6	-4.98	11.66	-1.19	-3.15
817	136.12	-5.05	11.56	-1.39	-3.2
818	135.88	-5.19	11.58	-1.41	-3.29
819	136.28	-5.18	11.63	-1.39	-3.28
820	136.74	-5.2	11.72	-1.28	-3.29
821	136.46	-5.21	11.67	-1.16	-3.3
822	136.69	-5.23	11.77	-1.1	-3.31
823	137.13	-5.38	11.69	-1.18	-3.4
824	137.34	-5.38	11.73	-1.35	-3.4
825	137.48	-5.39	11.76	-1.34	-3.41
826	138.2	-5.47	11.66	-1.29	-3.46
827	137.97	-5.51	11.68	-1.26	-3.49
828	138.12	-5.49	11.75	-1.4	-3.47
829	138.22	-5.61	11.75	-1.4	-3.55
830	138.82	-5.59	11.83	-1.23	-3.54
831	138.62	-5.59	11.83	-1.12	-3.54
832	138.65	-5.71	11.92	-1.27	-3.61
833	138.94	-5.82	11.95	-1.5	-3.68
834	139.22	-5.77	11.92	-1.61	-3.65
835	139.66	-5.75	11.82	-1.54	-3.64
836	139.93	-5.85	11.88	-1.44	-3.7
837	139.4	-5.86	12.01	-1.44	-3.71
838	139.75	-5.93	11.92	-1.21	-3.76
839	139.66	-6.04	12.04	-1.13	-3.82
840	140.44	-6.05	11.98	-1.2	-3.83
841	141.12	-6.08	12	-1.27	-3.85
842	140.34	-6.12	11.94	-1.52	-3.87
843	140.97	-6.22	11.8	-1.64	-3.93
844	140.97	-6.18	11.93	-1.33	-3.91
845	140.28	-6.34	11.98	-1.1	-4.01
846	141.43	-6.23	11.9	-1.01	-3.94
847	141.24	-6.38	11.98	-1.02	-4.04
848	142.11	-6.28	11.94	-0.88	-3.98
849	142.33	-6.31	11.94	-0.83	-3.99
850	141.85	-6.28	11.91	-0.78	-3.98
851	142.09	-6.42	11.83	-1.09	-4.06
852	142.41	-6.45	11.97	-1.49	-4.08
853	142.08	-6.55	11.95	-1.69	-4.15
854	141.6	-6.69	11.99	-1.65	-4.23
855	143.49	-6.64	11.99	-1.39	-4.2
856	142.85	-6.6	11.91	-1.11	-4.18
857	143.22	-6.66	11.92	-1.12	-4.22
858	142.94	-6.69	11.94	-1.42	-4.24
859	143.66	-6.85	11.88	-1.75	-4.33
860	143.56	-6.87	11.87	-1.67	-4.35
861	144.1	-7	12.05	-1.59	-4.43
862	144	-6.87	12.02	-1.29	-4.35
863	143.87	-6.9	12.04	-1.21	-4.37
864	144.02	-7.04	11.97	-1.32	-4.46
865	144.93	-7.03	12.06	-1.38	-4.45
866	145.13	-7.06	11.93	-1.4	-4.47
867	144.67	-7.13	12.04	-1.39	-4.51
868	145.15	-7.3	12.13	-1.57	-4.62
869	145.72	-7.3	12.07	-1.83	-4.62
870	145.41	-7.37	12.06	-1.98	-4.67
871	146.01	-7.38	12.04	-1.84	-4.67
872	145.6	-7.49	12.15	-1.73	-4.74
873	146.26	-7.46	12.21	-1.58	-4.72
874	146.14	-7.61	12.2	-1.36	-4.82
875	146.48	-7.59	12.26	-1.39	-4.8
876	146.68	-7.59	12.2	-1.49	-4.8
877	147.16	-7.67	12.17	-1.66	-4.86
878	146.94	-7.78	12.2	-1.71	-4.93
879	146.92	-7.84	12.25	-1.58	-4.96
880	147.23	-7.87	12.15	-1.6	-4.98
881	147.67	-7.89	12.02	-1.67	-5
882	147.26	-7.97	12.1	-1.73	-5.05
883	147.86	-8.12	12.06	-2.03	-5.14
884	147.9	-8.09	12.12	-1.97	-5.12
885	148	-8.13	12.13	-1.92	-5.14
886	148.68	-8.17	12.03	-1.98	-5.17
887	149.09	-8.28	12.02	-1.85	-5.24
888	148.95	-8.36	12.12	-1.55	-5.29
889	149.19	-8.39	12.1	-1.58	-5.31
890	148.9	-8.4	12.11	-1.48	-5.32
891	149.46	-8.45	12.03	-1.38	-5.35
892	149.33	-8.44	12.09	-1.49	-5.34
893	149.72	-8.59	12.01	-1.59	-5.44
894	150.27	-8.69	12.05	-1.82	-5.5
895	149.89	-8.69	12.01	-1.88	-5.5
896	150.04	-8.68	12.08	-1.62	-5.5
897	149.7	-8.73	12.02	-1.35	-5.53
898	150.26	-8.8	12.09	-1.38	-5.57
899	150.45	-8.88	12.04	-1.6	-5.62
900	150.34	-8.9	12.11	-1.71	-5.63
901	150.8	-8.99	11.89	-1.66	-5.69
902	150.87	-9.07	12.12	-1.67	-5.74
903	150.84	-9.06	12.14	-1.49	-5.74
904	151.53	-9.1	11.97	-1.52	-5.76
905	151.92	-9.08	11.97	-1.84	-5.75
906	151.43	-9.24	11.99	-1.87	-5.85
907	152.1	-9.36	12.01	-1.77	-5.92
908	151.65	-9.28	12.08	-1.35	-5.87
909	152.15	-9.36	11.95	-1.15	-5.92
910	152.45	-9.34	11.96	-1.21	-5.91
911	152	-9.47	11.98	-1.46	-5.99
912	152.36	-9.58	11.92	-1.68	-6.06
913	152.92	-9.58	11.81	-1.76	-6.06
914	152.38	-9.61	11.93	-1.63	-6.08
915	152.97	-9.67	11.85	-1.7	-6.12
916	153.45	-9.69	11.72	-1.9	-6.13
917	154.16	-9.82	11.79	-1.89	-6.22
918	153.3	-9.9	11.85	-1.85	-6.27
919	153.87	-9.95	11.75	-1.92	-6.3
920	153.65	-10.03	11.61	-1.95	-6.35
921	154.17	-10.07	11.8	-1.97	-6.38
922	153.68	-10.12	11.79	-1.94	-6.4
923	154.31	-10.19	11.77	-1.9	-6.45
924	154.57	-10.12	11.68	-1.74	-6.4
925	154.81	-10.29	11.69	-1.61	-6.51
926	155.09	-10.38	11.8	-1.71	-6.57
927	155.7	-10.45	11.65	-1.85	-6.61
928	155.12	-10.58	11.7	-2.12	-6.69
929	155.45	-10.59	11.7	-2.06	-6.7
930	155.14	-10.55	11.6	-1.84	-6.68
931	156.4	-10.64	11.62	-1.85	-6.73
932	156.71	-10.73	11.53	-1.99	-6.79
933	156.09	-10.86	11.57	-1.99	-6.88
934	155.82	-10.84	11.64	-1.8	-6.86
935	156.24	-10.97	11.68	-1.74	-6.94
936	157.09	-11	11.58	-1.81	-6.96
937	155.84	-11.04	11.71	-1.77	-6.99
938	156.58	-11.03	11.81	-1.78	-6.98
939	156.85	-11.04	11.75	-1.65	-6.99
940	157.23	-11.13	11.71	-1.45	-7.04
941	157.64	-11.18	11.77	-1.68	-7.08
942	157.7	-11.36	11.82	-1.92	-7.19
943	158.03	-11.39	11.84	-2.1	-7.21
944	157.32	-11.48	11.81	-1.85	-7.26
945	158.13	-11.38	11.78	-1.74	-7.2
946	158.1	-11.47	11.85	-1.73	-7.26
947	158.58	-11.47	11.83	-1.71	-7.26
948	159.16	-11.6	11.79	-1.81	-7.34
949	158.94	-11.65	11.92	-1.78	-7.37
950	158.64	-11.77	11.89	-1.84	-7.45
951	158.69	-11.86	11.98	-2.11	-7.5
952	159.12	-11.96	12.07	-2.39	-7.57
953	159.18	-12.02	12.03	-2.28	-7.61
954	160.35	-11.95	11.95	-1.91	-7.56
955	159.63	-12.07	12.12	-1.78	-7.64
956	160.35	-12.15	12.09	-1.87	-7.69
957	159.96	-12.25	12.08	-2.08	-7.75
958	160.91	-12.33	12.07	-2.16	-7.81
959	161.49	-12.36	12.08	-2	-7.82
960	160.56	-12.49	12.02	-2.11	-7.9
961	160.6	-12.53	12.15	-2.17	-7.93
962	161.45	-12.58	11.92	-2.18	-7.96
963	161.33	-12.59	12.09	-2.06	-7.97
964	161.16	-12.67	12.1	-1.92	-8.02
965	161.84	-12.62	12.06	-1.69	-7.99
966	161.98	-12.73	11.93	-1.66	-8.05
967	161.72	-12.71	12.01	-1.68	-8.04
968	162.27	-12.9	12.03	-1.86	-8.17
969	161.46	-12.91	12.02	-2.18	-8.17
970	162.77	-13.1	12.1	-2.31	-8.29
971	162.77	-13.06	11.98	-2.15	-8.27
972	162.81	-13.25	12.2	-2.06	-8.39
973	163.02	-13.22	12.03	-2.23	-8.36
974	162.84	-13.34	12.11	-2.41	-8.45
975	163.94	-13.41	12.12	-2.38	-8.49
976	163.39	-13.53	12.06	-2.38	-8.56
977	164.04	-13.56	12.13	-2.42	-8.58
978	163.75	-13.57	12.19	-2.24	-8.59
979	164.27	-13.72	12.13	-2.23	-8.68
980	164.35	-13.84	12.27	-2.43	-8.76
981	164.58	-13.85	12.22	-2.5	-8.76
982	164.87	-13.93	12.3	-2.41	-8.81
983	164.61	-13.95	12.26	-2.09	-8.83
984	165.07	-14.05	12.34	-1.99	-8.89
985	165.3	-14.13	12.47	-2.29	-8.95
986	165.51	-14.24	12.41	-2.41	-9.01
987	165.48	-14.34	12.42	-2.29	-9.08
988	165.63	-14.37	12.48	-2.19	-9.09
989	166.03	-14.38	12.47	-2.3	-9.1
990	166.37	-14.51	12.41	-2.31	-9.18
991	166.28	-14.52	12.52	-2.22	-9.19
992	166	-14.65	12.47	-2.14	-9.27
993	166.64	-14.7	12.6	-2.22	-9.3
994	166.59	-14.8	12.57	-2.3	-9.37
995	166.5	-14.9	12.41	-2.44	-9.43
996	167.58	-15.04	12.57	-2.41	-9.52
997	167.55	-15.07	12.58	-2.29	-9.54
998	167.8	-15.07	12.57	-2.22	-9.54
999	167.8	-15.16	12.66	-2.02	-9.59
1000	168.16	-15.11	12.7	-1.89	-9.56
1001	168.35	-15.28	12.56	-1.95	-9.67
1002	168.31	-15.37	12.61	-2.12	-9.73
1003	168.43	-15.47	12.69	-2.18	-9.79
1004	168.31	-15.5	12.71	-2.09	-9.81
1005	168.58	-15.6	12.69	-2.06	-9.87
1006	169.26	-15.6	12.69	-2.3	-9.87
1007	168.91	-15.66	12.83	-2.37	-9.91
1008	169.38	-15.9	12.78	-2.48	-10.06
1009	169.68	-15.88	12.83	-2.61	-10.05
1010	169.22	-15.97	12.87	-2.54	-10.11
1011	169.19	-16.06	12.72	-2.28	-10.16
1012	169.93	-16.07	12.74	-2.35	-10.17
1013	169.93	-16.32	12.69	-2.43	-10.33
1014	170.12	-16.24	12.72	-2.45	-10.28
1015	170.46	-16.43	12.86	-2.25	-10.4
1016	170.41	-16.39	12.86	-2.14	-10.37
1017	170.5	-16.39	12.71	-2.03	-10.37
1018	171.24	-16.56	12.89	-2.08	-10.48
1019	170.73	-16.58	12.85	-2.42	-10.5
1020	171.39	-16.75	12.9	-2.46	-10.6
1021	171.78	-16.75	12.94	-2.34	-10.6
1022	172.05	-16.85	12.93	-2.35	-10.66
1023	171.78	-16.91	12.9	-2.37	-10.7
1024	171.46	-17	12.86	-2.28	-10.76
1025	172.08	-17.08	12.82	-2.21	-10.81
1026	172.47	-17.09	12.97	-2.2	-10.81
1027	172.16	-17.25	12.87	-2.42	-10.92
1028	172.95	-17.34	12.77	-2.6	-10.97
1029	173.13	-17.48	12.83	-3	-11.07
1030	173.02	-17.51	12.77	-3.02	-11.08
1031	173.23	-17.62	12.88	-2.72	-11.15
1032	173.58	-17.61	12.84	-2.51	-11.14
1033	173.41	-17.69	12.88	-2.39	-11.19
1034	173.59	-17.86	12.86	-2.29	-11.3
1035	174.47	-17.86	12.89	-2.23	-11.3
1036	174.07	-17.92	12.87	-2.27	-11.34
1037	174.39	-18.05	12.95	-2.33	-11.43
1038	173.99	-18.1	13.04	-2.43	-11.46
1039	174.03	-18.3	13.02	-2.82	-11.58
1040	174.91	-18.27	12.98	-2.72	-11.57
1041	175.03	-18.31	13.15	-2.45	-11.59
1042	175.08	-18.41	13.08	-2.46	-11.65
1043	175.23	-18.45	13.08	-2.39	-11.68
1044	175.16	-18.56	13.11	-2.11	-11.75
1045	175.26	-18.64	13.15	-2.08	-11.8
1046	175.76	-18.67	13.14	-2.29	-11.82
1047	175.8	-18.75	13.03	-2.45	-11.87
1048	176.46	-18.89	13.17	-2.53	-11.96
1049	175.98	-18.92	13.14	-2.52	-11.98
1050	176.75	-19.07	13.19	-2.56	-12.07
1051	176.85	-19.12	13.13	-2.6	-12.1
1052	176.94	-19.2	13.16	-2.67	-12.15
1053	177.5	-19.33	13.27	-2.54	-12.23
1054	177.62	-19.31	13.28	-2.5	-12.22
1055	177.81	-19.37	13.29	-2.45	-12.26
1056	177.55	-19.54	13.39	-2.38	-12.37
1057	177.68	-19.66	13.4	-2.62	-12.44
1058	178.04	-19.74	13.45	-2.7	-12.49
1059	177.85	-19.79	13.4	-2.7	-12.53
1060	178.17	-19.92	13.45	-2.87	-12.61
1061	178.59	-20.06	13.48	-3	-12.69
1062	178.46	-20.12	13.45	-3.08	-12.73
1063	179.24	-20.28	13.5	-3.17	-12.83
1064	179.16	-20.31	13.46	-3.02	-12.85
1065	178.86	-20.43	13.48	-3.02	-12.93
1066	179.75	-20.51	13.57	-2.96	-12.98
1067	179.09	-20.57	13.62	-2.7	-13.02
1068	180.31	-20.7	13.63	-2.38	-13.1
1069	180.03	-20.68	13.59	-2.3	-13.09
1070	180.55	-20.79	13.5	-2.34	-13.16
1071	180.24	-20.88	13.63	-2.65	-13.21
1072	179.97	-20.99	13.6	-2.71	-13.28
1073	180.43	-21.01	13.62	-2.75	-13.3
1074	181.04	-21.16	13.51	-2.84	-13.39
1075	180.95	-21.27	13.58	-2.89	-13.46
1076	181.12	-21.42	13.54	-2.81	-13.55
1077	181.22	-21.49	13.54	-2.77	-13.6
1078	181.27	-21.55	13.53	-2.7	-13.64
1079	182.02	-21.66	13.55	-2.77	-13.71
1080	181.67	-21.66	13.57	-2.96	-13.71
1081	182.16	-21.85	13.65	-2.84	-13.83
1082	181.11	-21.84	13.52	-2.63	-13.82
1083	182.08	-21.93	13.52	-2.64	-13.88
1084	182.77	-21.99	13.6	-2.62	-13.92
1085	182.5	-22.19	13.57	-2.55	-14.04
1086	183.39	-22.22	13.56	-2.75	-14.06
1087	183.11	-22.32	13.57	-2.79	-14.12
1088	183.53	-22.38	13.69	-2.65	-14.16
1089	183.58	-22.42	13.61	-2.42	-14.19
1090	183.78	-22.49	13.57	-2.42	-14.23
1091	183.64	-22.61	13.55	-2.8	-14.31
1092	184.1	-22.7	13.54	-3.13	-14.37
1093	183.9	-22.85	13.6	-3.25	-14.46
1094	183.98	-22.87	13.55	-3.08	-14.48
1095	184.2	-23.04	13.57	-2.96	-14.58
1096	185.27	-23.07	13.62	-2.79	-14.6
1097	185.24	-23.21	13.68	-2.78	-14.69
1098	184.79	-23.31	13.54	-2.83	-14.75
1099	185	-23.34	13.66	-2.86	-14.77
1100	185.93	-23.54	13.6	-3.1	-14.9
1101	185.58	-23.64	13.68	-3.09	-14.96
1102	185.69	-23.66	13.66	-2.74	-14.97
1103	186.05	-23.82	13.75	-2.52	-15.07
1104	185.69	-23.93	13.94	-2.63	-15.14
1105	185.78	-24.02	13.9	-2.9	-15.2
1106	186.05	-24	13.97	-3.01	-15.19
1107	186.32	-24.03	13.86	-2.93	-15.21
1108	186.94	-24.22	13.9	-2.78	-15.33
1109	187.09	-24.29	13.91	-2.73	-15.37
1110	186.92	-24.43	13.97	-2.79	-15.46
1111	187.18	-24.58	14.04	-3.11	-15.55
1112	187.13	-24.6	14.07	-3.3	-15.57
1113	187.3	-24.84	14.22	-3.21	-15.72
1114	187.94	-24.86	14.12	-2.98	-15.74
1115	188.05	-24.93	14.1	-2.85	-15.78
1116	188.2	-24.98	14.11	-2.97	-15.81
1117	188.46	-25.1	14.08	-3.27	-15.89
1118	188.58	-25.24	14.06	-3.32	-15.97
1119	188.71	-25.28	14.1	-3.27	-16
1120	188.96	-25.37	14.15	-3.06	-16.06
1121	189	-25.45	14.23	-2.72	-16.11
1122	188.93	-25.58	14.25	-2.7	-16.19
1123	188.61	-25.74	14.22	-2.96	-16.29
1124	189.34	-25.82	14.25	-3.03	-16.34
1125	189.05	-25.82	14.28	-2.94	-16.34
1126	189.86	-25.89	14.12	-2.83	-16.39
1127	189.74	-26.03	14.2	-2.62	-16.47
1128	190.17	-26.16	14.21	-2.62	-16.56
1129	190.03	-26.25	14.3	-2.91	-16.61
1130	190.74	-26.28	14.16	-3.08	-16.63
1131	191.04	-26.38	14.26	-3.04	-16.69
1132	191.02	-26.53	14.26	-3.25	-16.79
1133	191.26	-26.67	14.22	-3.42	-16.88
1134	190.96	-26.82	14.16	-3.43	-16.97
1135	191.25	-26.9	14.36	-3.6	-17.02
1136	192.1	-27.03	14.37	-3.29	-17.11
1137	191.76	-27.02	14.35	-2.89	-17.1
1138	192.23	-27.14	14.3	-2.88	-17.18
1139	192.17	-27.26	14.4	-3.03	-17.25
1140	192.17	-27.41	14.33	-3.26	-17.35
1141	192.72	-27.47	14.44	-3.1	-17.38
1142	192.84	-27.46	14.53	-2.79	-17.38
1143	192.85	-27.6	14.47	-2.56	-17.47
1144	193.3	-27.62	14.53	-2.49	-17.48
1145	193.09	-27.68	14.63	-2.62	-17.52
1146	193.32	-27.89	14.6	-2.72	-17.65
1147	193.02	-27.95	14.64	-2.68	-17.69
1148	193.16	-28.09	14.67	-2.7	-17.78
1149	193.71	-28.08	14.58	-2.93	-17.77
1150	193.75	-28.3	14.71	-2.91	-17.91
1151	194.11	-28.28	14.54	-3.07	-17.9
1152	194.66	-28.56	14.67	-3.32	-18.08
1153	194.55	-28.67	14.66	-3.72	-18.15
1154	194.91	-28.71	14.62	-3.83	-18.17
1155	195.48	-28.81	14.65	-3.81	-18.23
1156	194.9	-28.96	14.62	-3.61	-18.33
1157	195.16	-29.04	14.77	-3.37	-18.38
1158	195.56	-29.15	14.74	-3.53	-18.45
1159	195.14	-29.32	14.64	-3.49	-18.55
1160	195.5	-29.4	14.54	-3.47	-18.61
1161	195.57	-29.64	14.69	-3.68	-18.76
1162	195.64	-29.62	14.7	-3.81	-18.75
1163	195.67	-29.77	14.77	-3.48	-18.84
1164	195.85	-29.89	14.84	-3.45	-18.92
1165	196.6	-30.07	14.73	-3.64	-19.03
1166	197.23	-30.05	14.65	-3.6	-19.02
1167	197.09	-30.25	14.69	-3.41	-19.15
1168	196.83	-30.43	14.81	-3.35	-19.26
1169	197.6	-30.42	14.64	-3.26	-19.25
1170	197.57	-30.5	14.64	-3.26	-19.3
1171	197.75	-30.71	14.76	-3.39	-19.43
1172	197.8	-30.75	14.79	-3.67	-19.46
1173	198.31	-30.94	14.66	-3.9	-19.58
1174	197.8	-31	14.83	-3.73	-19.62
1175	198.11	-31.13	14.84	-3.6	-19.7
1176	198.27	-31.21	14.75	-3.51	-19.75
1177	198.88	-31.24	14.89	-3.41	-19.77
1178	198.56	-31.48	14.95	-3.48	-19.92
1179	198.87	-31.5	15.1	-3.61	-19.94
1180	199.22	-31.66	14.9	-3.84	-20.04
1181	199.57	-31.79	15.1	-3.89	-20.12
1182	199.57	-31.9	15.02	-3.94	-20.19
1183	199.48	-32.07	15.12	-3.99	-20.3
1184	200.14	-32.15	15.07	-3.86	-20.35
1185	200.67	-32.29	15.19	-3.95	-20.43
1186	199.94	-32.47	15.22	-4.04	-20.55
1187	200.76	-32.59	15.18	-3.96	-20.63
1188	200.92	-32.75	15.26	-3.77	-20.73
1189	201.23	-32.8	15.34	-3.52	-20.76
1190	201.35	-32.96	15.42	-3.68	-20.86
1191	201.23	-33.08	15.46	-3.82	-20.94
1192	202.04	-33.25	15.62	-3.89	-21.04
1193	202.03	-33.27	15.45	-3.78	-21.06
1194	201.36	-33.57	15.58	-4.02	-21.25
1195	202.09	-33.58	15.52	-4.16	-21.25
1196	202.01	-33.72	15.59	-4.1	-21.34
1197	202.6	-33.88	15.67	-3.92	-21.45
1198	202.98	-33.95	15.54	-4.11	-21.49
1199	202.99	-34.15	15.82	-4.15	-21.62
1200	203.02	-34.26	15.77	-4.08	-21.69
1201	203.22	-34.37	15.88	-4.16	-21.75
1202	204.02	-34.4	15.88	-4.3	-21.77
1203	204.05	-34.61	16.02	-4.01	-21.91
1204	204.43	-34.65	16.17	-3.78	-21.93
1205	203.58	-34.87	16.06	-3.94	-22.07
1206	204.29	-34.87	16.18	-3.79	-22.07
1207	204.85	-35.1	16.14	-3.73	-22.21
1208	204.6	-35.16	16.17	-3.8	-22.26
1209	204.61	-35.47	16.38	-4.16	-22.45
1210	205.05	-35.56	16.3	-4.41	-22.51
1211	205.47	-35.8	16.38	-4.29	-22.66
1212	206.2	-35.82	16.26	-4.09	-22.67
1213	205.89	-35.89	16.36	-3.97	-22.72
1214	206.02	-36.08	16.51	-3.96	-22.83
1215	206.81	-36.18	16.53	-4.02	-22.9
1216	206.58	-36.31	16.51	-4.17	-22.98
1217	206.58	-36.47	16.65	-4.3	-23.08
1218	206.92	-36.65	16.68	-4.27	-23.2
1219	206.93	-36.83	16.77	-4.32	-23.31
1220	207.1	-36.87	16.75	-4.4	-23.33
1221	207.74	-37	16.81	-4.46	-23.42
1222	207.35	-37.29	17.04	-4.55	-23.6
1223	207.64	-37.42	16.8	-4.53	-23.68
1224	208.34	-37.49	16.95	-4.5	-23.73
1225	208.38	-37.61	16.82	-4.4	-23.81
1226	208.75	-37.79	16.98	-4.25	-23.92
1227	208.45	-37.94	17.15	-4.22	-24.01
1228	208.74	-38.12	17.07	-4.47	-24.13
1229	209.04	-38.15	17.03	-4.67	-24.15
1230	209.02	-38.39	17.13	-4.47	-24.29
1231	208.94	-38.54	17.14	-4.24	-24.39
1232	209.27	-38.64	17.28	-4.38	-24.46
1233	209.91	-38.78	17.18	-4.47	-24.54
1234	209.38	-38.85	17.19	-4.44	-24.59
1235	209.97	-39.04	17.24	-4.17	-24.71
1236	210.73	-39.14	17.27	-4.03	-24.77
1237	211.21	-39.2	17.27	-4.11	-24.81
1238	210.21	-39.4	17.32	-4.44	-24.94
1239	210.47	-39.59	17.38	-4.44	-25.06
1240	210.73	-39.73	17.37	-4.51	-25.15
1241	210.59	-39.98	17.33	-4.74	-25.3
1242	210.85	-40.14	17.39	-4.76	-25.4
1243	211.83	-40.18	17.3	-4.7	-25.43
1244	211.91	-40.39	17.34	-4.66	-25.56
1245	211.87	-40.51	17.35	-4.57	-25.64
1246	211.94	-40.64	17.36	-4.54	-25.72
1247	212.34	-40.77	17.49	-4.57	-25.8
1248	212.75	-40.86	17.5	-4.58	-25.86
1249	212.76	-41.16	17.52	-4.68	-26.05
1250	213.06	-41.26	17.52	-4.84	-26.12
1251	213	-41.49	17.53	-4.87	-26.26
1252	212.7	-41.61	17.6	-4.82	-26.33
1253	212.97	-41.76	17.59	-4.75	-26.43
1254	213.65	-41.91	17.55	-4.92	-26.53
1255	214.17	-42.07	17.63	-5.01	-26.63
1256	213.75	-42.27	17.74	-4.86	-26.75
1257	214.41	-42.35	17.78	-4.71	-26.8
1258	214.46	-42.49	17.83	-4.63	-26.9
1259	214.36	-42.68	17.82	-4.47	-27.01
1260	214.52	-42.75	17.9	-4.64	-27.06
1261	214.25	-43.01	18.01	-4.75	-27.22
1262	215.24	-43.07	17.99	-4.7	-27.26
1263	215.18	-43.26	18.03	-4.54	-27.38
1264	215.28	-43.39	17.98	-4.6	-27.46
1265	214.88	-43.59	18.1	-4.82	-27.59
1266	215.37	-43.81	18.09	-4.88	-27.73
1267	216.29	-43.9	18.02	-4.87	-27.78
1268	215.57	-44.13	18.01	-4.74	-27.93
1269	216.45	-44.24	18.07	-4.93	-28
1270	216.2	-44.41	18.13	-5.06	-28.11
1271	216.55	-44.59	18.13	-5.18	-28.22
1272	216.6	-44.67	18.11	-5.1	-28.27
1273	216.63	-44.87	18.25	-4.79	-28.4
1274	216.88	-44.97	18.21	-4.45	-28.46
1275	216.62	-45.13	18.32	-4.33	-28.56
1276	217.47	-45.21	18.09	-4.44	-28.62
1277	216.99	-45.44	18.27	-4.46	-28.76
1278	218.39	-45.57	18.1	-4.77	-28.84
1279	218.82	-45.76	18.24	-4.92	-28.96
1280	218.31	-45.91	18.28	-4.94	-29.06
1281	218.51	-46.09	18.24	-5.13	-29.17
1282	218.56	-46.26	18.37	-5.13	-29.28
1283	218.81	-46.38	18.35	-5.13	-29.35
1284	218.82	-46.65	18.37	-5.1	-29.53
1285	218.86	-46.81	18.49	-5.27	-29.63
1286	219.23	-46.95	18.39	-5.37	-29.72
1287	219.49	-47.07	18.45	-5.25	-29.79
1288	220	-47.18	18.44	-4.93	-29.86
1289	219.77	-47.41	18.42	-5.04	-30.01
1290	220.47	-47.59	18.38	-5.18	-30.12
1291	220.61	-47.73	18.43	-5.41	-30.21
1292	220.79	-47.95	18.44	-5.67	-30.35
1293	220.3	-48.11	18.65	-5.5	-30.45
1294	220.26	-48.36	18.66	-5.33	-30.61
1295	221.28	-48.51	18.72	-5.27	-30.7
1296	221.74	-48.61	18.67	-5.32	-30.77
1297	221.35	-48.79	18.77	-5.28	-30.88
1298	221.5	-49.04	18.76	-5.24	-31.04
1299	222.32	-49.17	18.71	-5.39	-31.12
1300	221.95	-49.34	18.83	-5.45	-31.23
1301	222.08	-49.52	18.9	-5.24	-31.34
1302	222.19	-49.65	18.81	-5.17	-31.42
1303	222.28	-49.84	18.8	-5.07	-31.54
1304	222.62	-50.06	18.98	-5.24	-31.68
1305	222.99	-50.12	18.84	-5.34	-31.72
1306	223.06	-50.38	18.88	-5.47	-31.89
1307	223.68	-50.51	18.91	-5.6	-31.97
1308	223.69	-50.81	19.05	-5.69	-32.16
1309	223.81	-50.95	18.95	-5.62	-32.25
1310	223.68	-51.14	19	-5.62	-32.37
1311	224.53	-51.21	18.9	-5.47	-32.41
1312	223.81	-51.42	19.03	-5.19	-32.55
1313	224.66	-51.53	18.96	-5.17	-32.61
1314	225.05	-51.76	19.15	-5.23	-32.76
1315	224.86	-51.88	19	-5.42	-32.84
1316	225.09	-52.2	19.15	-5.68	-33.04
1317	224.84	-52.34	19.15	-5.73	-33.13
1318	225.85	-52.43	19.03	-5.74	-33.18
1319	225.75	-52.69	19.26	-5.46	-33.35
1320	225.73	-52.79	19.09	-5.31	-33.41
1321	225.74	-53.08	19.28	-5.45	-33.59
1322	226.3	-53.28	19.31	-5.64	-33.72
1323	226.21	-53.34	19.27	-5.55	-33.76
1324	226.51	-53.54	19.3	-5.47	-33.89
1325	226.61	-53.65	19.41	-5.43	-33.95
1326	226.34	-53.93	19.46	-5.47	-34.13
1327	227.14	-54.06	19.38	-5.62	-34.21
1328	227.34	-54.17	19.47	-5.68	-34.28
1329	227.99	-54.46	19.46	-5.92	-34.47
1330	227.99	-54.65	19.45	-6.04	-34.59
1331	227.9	-54.86	19.51	-5.9	-34.72
1332	227.95	-55.12	19.58	-5.86	-34.89
1333	228.01	-55.24	19.45	-5.91	-34.96
1334	228.1	-55.39	19.58	-5.87	-35.06
1335	228.2	-55.66	19.39	-5.9	-35.23
1336	228.26	-55.88	19.46	-6.03	-35.37
1337	228.42	-56.02	19.42	-6.03	-35.46
1338	228.65	-56.33	19.35	-6	-35.65
1339	229.54	-56.43	19.34	-6.03	-35.72
1340	229.52	-56.69	19.33	-6.17	-35.88
1341	229.75	-56.89	19.37	-6.29	-36.01
1342	229.84	-57.15	19.27	-6.26	-36.17
1343	230.34	-57.28	19.23	-6.32	-36.26
1344	230.33	-57.55	19.21	-6.34	-36.42
1345	230.25	-57.76	19.16	-6.37	-36.55
1346	229.78	-57.94	19.2	-6.46	-36.67
1347	230.39	-58.12	19.29	-6.43	-36.78
1348	231.03	-58.34	19.26	-6.25	-36.93
1349	230.89	-58.49	19.2	-6.3	-37.02
1350	231.1	-58.66	19.11	-6.17	-37.13
1351	231.33	-58.96	19.19	-6.33	-37.32
1352	231.66	-59.13	19.2	-6.23	-37.42
1353	232.49	-59.36	19.22	-6.49	-37.57
1354	231.93	-59.64	19.21	-6.64	-37.75
1355	232.52	-59.75	19.22	-6.59	-37.81
1356	232.38	-60.05	19.38	-6.44	-38.01
1357	232.01	-60.21	19.4	-6.16	-38.11
1358	232.51	-60.35	19.44	-6.32	-38.2
1359	232.79	-60.65	19.45	-6.7	-38.39
1360	233.21	-60.76	19.55	-6.58	-38.45
1361	233.18	-61	19.51	-6.25	-38.61
1362	233.87	-61.26	19.49	-6.44	-38.77
1363	233.81	-61.38	19.48	-6.57	-38.85
1364	234.3	-61.63	19.54	-6.52	-39
1365	233.62	-61.88	19.73	-6.51	-39.17
1366	234.31	-62.03	19.63	-6.31	-39.26
1367	234.02	-62.21	19.68	-6.06	-39.38
1368	234.49	-62.44	19.55	-6.12	-39.52
1369	234.21	-62.65	19.75	-6.09	-39.65
1370	235.01	-62.88	19.66	-6.01	-39.8
1371	234.71	-63.03	19.7	-6.04	-39.89
1372	235.32	-63.19	19.84	-6.02	-40
1373	235.49	-63.46	19.87	-6.12	-40.16
1374	235.73	-63.61	19.82	-6.37	-40.26
1375	235.69	-63.82	19.9	-6.55	-40.39
1376	236.16	-64.04	20.06	-6.53	-40.53
1377	236.19	-64.24	19.91	-6.43	-40.66
1378	236.12	-64.55	20.06	-6.49	-40.85
1379	236.16	-64.64	19.94	-6.49	-40.91
1380	236.47	-65	19.98	-6.64	-41.14
1381	236.43	-65.14	20.01	-6.83	-41.23
1382	237.29	-65.34	19.96	-6.82	-41.35
1383	237.41	-65.62	20.07	-6.75	-41.53
1384	237.27	-65.86	20.1	-6.56	-41.68
1385	237.79	-65.95	20.06	-6.61	-41.74
1386	237.71	-66.21	20.17	-6.77	-41.9
1387	238.22	-66.54	20.07	-6.93	-42.11
1388	238.07	-66.63	20.1	-6.88	-42.17
1389	238.71	-66.93	20.13	-7.08	-42.36
1390	238.78	-67.03	20.22	-7.13	-42.43
1391	238.99	-67.27	20.25	-6.99	-42.58
1392	239.2	-67.55	20.22	-6.75	-42.75
1393	238.99	-67.82	20.24	-6.74	-42.92
1394	238.91	-68.02	20.39	-6.88	-43.05
1395	239.18	-68.21	20.39	-6.82	-43.17
1396	239.24	-68.41	20.31	-6.85	-43.3
1397	239.81	-68.68	20.43	-6.98	-43.47
1398	239.74	-68.85	20.39	-6.93	-43.58
1399	239.73	-69.14	20.31	-7.05	-43.76
1400	240.46	-69.43	20.43	-7.27	-43.95
1401	240.45	-69.66	20.45	-7.21	-44.09
1402	240.52	-69.79	20.48	-6.98	-44.17
1403	240.87	-69.97	20.34	-6.91	-44.28
1404	241.35	-70.18	20.32	-6.89	-44.42
1405	241.22	-70.54	20.49	-7.04	-44.65
1406	241.85	-70.86	20.5	-7.1	-44.85
1407	242.4	-70.9	20.38	-6.98	-44.88
1408	241.47	-71.2	20.56	-7.17	-45.06
1409	241.88	-71.4	20.53	-7.13	-45.19
1410	242.04	-71.65	20.56	-6.93	-45.35
1411	242.06	-71.83	20.65	-6.79	-45.46
1412	242.3	-72.06	20.63	-6.91	-45.61
1413	242.11	-72.35	20.62	-6.91	-45.79
1414	243.36	-72.53	20.51	-6.99	-45.9
1415	243.32	-72.67	20.6	-7.14	-46
1416	243.36	-72.95	20.61	-7.22	-46.17
1417	243.2	-73.27	20.61	-7.39	-46.37
1418	243.41	-73.57	20.63	-7.55	-46.56
1419	243.8	-73.7	20.54	-7.33	-46.65
1420	243.71	-73.98	20.64	-7.43	-46.83
1421	243.72	-74.18	20.56	-7.44	-46.95
1422	244.19	-74.58	20.68	-7.51	-47.2
1423	244.73	-74.71	20.61	-7.59	-47.28
1424	244.34	-75.03	20.56	-7.8	-47.49
1425	244.6	-75.32	20.71	-7.69	-47.67
1426	244.7	-75.56	20.64	-7.62	-47.82
1427	245.18	-75.78	20.67	-7.83	-47.96
1428	245.23	-75.98	20.59	-7.93	-48.09
1429	245.74	-76.33	20.63	-7.99	-48.31
1430	245.47	-76.56	20.63	-8.1	-48.46
1431	245.57	-76.83	20.66	-8.02	-48.62
1432	246.06	-77	20.69	-7.96	-48.74
1433	247.33	-77.31	20.76	-7.96	-48.93
1434	246.47	-77.67	20.82	-7.92	-49.16
1435	246.63	-77.88	20.77	-7.98	-49.29
1436	247.09	-78.18	20.83	-7.98	-49.48
1437	247.18	-78.38	20.84	-8.17	-49.61
1438	246.84	-78.68	21.08	-8.22	-49.8
1439	247.55	-78.89	20.97	-8.06	-49.93
1440	247.28	-79.18	21.22	-7.88	-50.11
1441	247.42	-79.39	21.07	-7.77	-50.25
1442	248.22	-79.54	21.04	-7.79	-50.34
1443	248.87	-79.98	21.17	-7.92	-50.62
1444	248.18	-80.18	21.3	-7.99	-50.75
1445	248.84	-80.46	21.27	-7.73	-50.92
1446	249.15	-80.63	21.27	-7.62	-51.03
1447	249.26	-80.88	21.27	-7.65	-51.19
1448	249.49	-81.17	21.27	-7.75	-51.37
1449	249.45	-81.44	21.44	-7.75	-51.55
1450	249.57	-81.68	21.22	-7.8	-51.69
1451	249.58	-81.93	21.29	-7.76	-51.86
1452	249.25	-82.2	21.4	-7.72	-52.02
1453	249.84	-82.47	21.41	-7.82	-52.2
1454	250.47	-82.67	21.27	-7.93	-52.32
1455	250.74	-82.91	21.25	-8.17	-52.48
1456	250.72	-83.27	21.26	-8.32	-52.7
1457	251.03	-83.52	21.36	-8.21	-52.86
1458	250.89	-83.73	21.46	-8.09	-52.99
1459	251.02	-83.97	21.4	-7.83	-53.15
1460	251.35	-84.21	21.39	-7.8	-53.3
1461	252.02	-84.54	21.47	-7.89	-53.51
1462	251.33	-84.86	21.58	-7.93	-53.71
1463	252.33	-84.97	21.57	-7.91	-53.78
1464	252.46	-85.28	21.68	-8.11	-53.97
1465	252.27	-85.52	21.76	-8.04	-54.13
1466	252.23	-85.91	21.9	-7.8	-54.37
1467	252.92	-86.02	21.78	-7.69	-54.45
1468	253.63	-86.21	21.98	-7.5	-54.56
1469	253.03	-86.5	22.01	-7.27	-54.75
1470	253.54	-86.73	22.21	-7.26	-54.89
1471	253.46	-86.94	22.15	-7.26	-55.03
1472	253.14	-87.23	22.22	-7.31	-55.21
1473	253.92	-87.45	22.3	-7.36	-55.35
1474	253.96	-87.68	22.33	-7.4	-55.49
1475	254.19	-87.91	22.4	-7.47	-55.64
1476	255.08	-88.16	22.33	-7.5	-55.8
1477	254.26	-88.38	22.4	-7.47	-55.94
1478	255	-88.7	22.77	-7.42	-56.14
1479	255.36	-88.89	22.69	-7.31	-56.26
1480	254.77	-89.12	22.78	-7.3	-56.41
1481	255.92	-89.29	22.84	-7.3	-56.51
1482	255.59	-89.54	22.87	-7.27	-56.67
1483	256.22	-89.84	22.87	-7.22	-56.86
1484	256.01	-90.1	22.87	-7.49	-57.03
1485	256.96	-90.27	22.8	-7.58	-57.13
1486	256.87	-90.59	22.94	-7.57	-57.34
1487	256.32	-90.84	23.06	-7.43	-57.5
1488	256.88	-91.02	23.06	-7.22	-57.61
1489	257.01	-91.26	23.15	-7.13	-57.76
1490	257.24	-91.45	23.08	-7.02	-57.88
1491	257.01	-91.65	23.18	-6.85	-58
1492	257.96	-91.84	23.11	-6.91	-58.13
1493	258.38	-92.12	23.29	-6.92	-58.3
1494	258.57	-92.25	23.16	-6.93	-58.39
1495	258.05	-92.63	23.36	-6.92	-58.63
1496	258.63	-92.71	23.3	-6.69	-58.68
1497	258.39	-93	23.33	-6.59	-58.86
1498	258.88	-93.2	23.32	-6.63	-58.98
1499	258.91	-93.41	23.43	-6.82	-59.12
1500	259.58	-93.64	23.44	-6.98	-59.26
1501	259.74	-93.81	23.36	-7.04	-59.37
1502	259.49	-94.07	23.52	-6.91	-59.54
1503	259.64	-94.35	23.59	-6.87	-59.71
1504	260.18	-94.5	23.37	-6.86	-59.81
1505	259.88	-94.82	23.61	-6.73	-60.01
1506	259.92	-94.97	23.7	-6.63	-60.11
1507	260.41	-95.23	23.61	-6.57	-60.27
1508	260.89	-95.46	23.86	-6.63	-60.42
1509	261.06	-95.62	23.57	-6.64	-60.52
1510	260.91	-95.81	23.78	-6.58	-60.64
1511	261.59	-96.06	23.75	-6.54	-60.8
1512	261.01	-96.21	23.94	-6.62	-60.89
1513	261.88	-96.44	23.84	-6.39	-61.04
1514	261.8	-96.56	23.9	-6.12	-61.11
1515	261.61	-96.79	24	-6.03	-61.26
1516	262.35	-96.93	24.01	-6.01	-61.35
1517	262.72	-97.2	24.23	-6.06	-61.52
1518	262.73	-97.45	24.27	-5.95	-61.68
1519	262.79	-97.5	24.11	-5.87	-61.71
1520	263.04	-97.72	24.26	-6.15	-61.85
1521	263.31	-97.91	24.28	-6.09	-61.97
1522	263.53	-98.01	24.41	-5.61	-62.03
1523	264.24	-98.21	24.39	-5.38	-62.16
1524	264.07	-98.37	24.48	-5.18	-62.26
1525	264.04	-98.68	24.64	-5.18	-62.45
1526	264.51	-98.73	24.56	-5.2	-62.49
1527	264.53	-98.95	24.63	-5.07	-62.63
1528	264.59	-99.09	24.64	-5.02	-62.72
1529	264.46	-99.2	24.53	-5.11	-62.79
1530	265.15	-99.35	24.77	-5.19	-62.88
1531	265.32	-99.48	24.99	-4.99	-62.96
1532	264.76	-99.75	24.94	-4.99	-63.13
1533	265.65	-99.79	25.01	-5.03	-63.16
1534	265.81	-100.03	25.05	-5.11	-63.31
1535	266.19	-100.13	25.13	-5.04	-63.37
1536	266.48	-100.28	25.19	-4.78	-63.47
1537	267.43	-100.49	25.47	-4.78	-63.6
1538	266.75	-100.59	25.49	-4.85	-63.67
1539	266.75	-100.8	25.65	-4.61	-63.8
1540	266.98	-100.97	25.59	-4.57	-63.91
1541	267.12	-101.03	25.54	-4.57	-63.94
1542	267.31	-101.15	25.78	-4.55	-64.02
1543	268.11	-101.25	25.84	-4.47	-64.08
1544	267.83	-101.44	25.99	-4.29	-64.2
1545	267.9	-101.49	26.14	-4.27	-64.23
1546	268.15	-101.75	26.28	-4.36	-64.4
1547	269.04	-101.87	26.14	-4.37	-64.47
1548	268.9	-101.98	26.41	-4.43	-64.55
1549	268.53	-102.14	26.48	-4.46	-64.65
1550	268.96	-102.21	26.54	-4.26	-64.69
1551	269.67	-102.37	26.61	-3.95	-64.79
1552	269.43	-102.57	26.75	-3.89	-64.92
1553	270.18	-102.57	26.71	-3.99	-64.92
1554	270.35	-102.74	26.9	-3.85	-65.02
1555	270.04	-102.9	27.05	-3.67	-65.12
1556	269.84	-103.01	27.2	-3.75	-65.2
1557	271.06	-103.03	27.11	-3.96	-65.21
1558	271.32	-103.23	27.15	-4.08	-65.33
1559	270.59	-103.36	27.39	-3.87	-65.42
1560	271.04	-103.43	27.33	-3.42	-65.46
1561	271.41	-103.53	27.45	-3.24	-65.53
1562	270.97	-103.67	27.52	-3.24	-65.62
1563	272.34	-103.7	27.3	-3.31	-65.64
1564	271.61	-103.85	27.44	-3.43	-65.73
1565	271.68	-103.92	27.45	-3.24	-65.77
1566	272.07	-104.06	27.51	-3.12	-65.86
1567	271.73	-104.14	27.55	-3.11	-65.91
1568	272.69	-104.21	27.63	-3.04	-65.96
1569	272.79	-104.31	27.64	-2.99	-66.02
1570	272.58	-104.4	27.66	-2.86	-66.07
1571	272.85	-104.41	27.53	-2.83	-66.08
1572	272.97	-104.6	27.64	-2.98	-66.2
1573	273.24	-104.76	27.76	-3.44	-66.31
1574	273.91	-104.8	27.79	-3.48	-66.33
1575	273.59	-104.89	27.84	-3.21	-66.39
1576	273.53	-104.98	27.85	-3.08	-66.45
1577	274.23	-105.07	27.86	-3.04	-66.5
1578	274.95	-105.21	27.84	-2.9	-66.59
1579	274.5	-105.25	27.89	-2.72	-66.62
1580	274.48	-105.34	27.83	-2.68	-66.67
1581	274.47	-105.38	27.96	-2.68	-66.7
1582	274.9	-105.53	28.05	-2.68	-66.79
1583	275.18	-105.63	27.98	-2.7	-66.86
1584	275.3	-105.68	27.84	-2.69	-66.89
1585	275.65	-105.82	27.93	-2.67	-66.97
1586	275.41	-105.89	28.06	-2.5	-67.02
1587	275.75	-105.94	28	-2.42	-67.05
1588	276.35	-105.94	28.02	-2.6	-67.05
1589	275.91	-106.18	28.04	-2.71	-67.2
1590	277.04	-106.14	27.88	-2.64	-67.17
1591	276.74	-106.18	27.92	-2.63	-67.2
1592	277.13	-106.27	27.88	-2.62	-67.26
1593	276.79	-106.46	28	-2.59	-67.38
1594	277.15	-106.48	27.97	-2.6	-67.39
1595	277.48	-106.61	27.93	-2.77	-67.48
1596	277.37	-106.68	27.89	-2.75	-67.52
1597	277.2	-106.74	27.96	-2.72	-67.56
1598	278.06	-106.91	27.96	-2.93	-67.67
1599	278.15	-106.93	27.94	-2.92	-67.68
1600	278.47	-107.05	28.08	-2.75	-67.75
1601	278.49	-107.16	28.08	-2.69	-67.82
1602	278.26	-107.28	28.26	-2.74	-67.9
1603	278.57	-107.28	28.31	-2.72	-67.9
1604	278.94	-107.38	28.25	-2.69	-67.96
1605	279.18	-107.54	28.33	-2.67	-68.06
1606	279.81	-107.5	28.47	-2.43	-68.04
1607	279.31	-107.63	28.5	-2.27	-68.12
1608	280.14	-107.68	28.54	-2.38	-68.15
1609	279.66	-107.74	28.52	-2.17	-68.19
1610	280.17	-107.78	28.63	-2.13	-68.22
1611	280.44	-107.86	28.77	-2.15	-68.27
1612	280.73	-107.89	28.79	-2.19	-68.29
1613	281.11	-107.98	28.88	-1.98	-68.34
1614	281.03	-108.07	28.87	-2	-68.4
1615	281.06	-108.08	29.08	-1.93	-68.41
1616	281.41	-108.13	28.88	-1.89	-68.44
1617	281.65	-108.24	29.06	-2.02	-68.51
1618	281.54	-108.26	29.06	-2.07	-68.52
1619	281.6	-108.37	29.19	-1.94	-68.59
1620	282.15	-108.44	29.2	-1.95	-68.63
1621	282.61	-108.45	29.18	-2.16	-68.64
1622	282.44	-108.57	29.35	-2.27	-68.71
1623	283.03	-108.67	29.45	-2.13	-68.78
1624	282.6	-108.67	29.51	-2.19	-68.78
1625	282.74	-108.79	29.61	-2.25	-68.86
1626	283.06	-108.89	29.74	-2.2	-68.92
1627	283.66	-108.91	29.69	-2.04	-68.93
1628	283.94	-108.93	29.63	-1.86	-68.95
1629	283.89	-109	29.83	-1.64	-68.99
1630	284.11	-109.03	29.8	-1.72	-69.01
1631	284.03	-109.1	29.89	-1.76	-69.05
1632	284.41	-109.08	29.84	-1.76	-69.04
1633	284.83	-109.21	30.02	-1.92	-69.12
1634	284.64	-109.29	29.91	-1.79	-69.17
1635	284.77	-109.35	30.11	-1.71	-69.21
1636	284.79	-109.43	30.14	-1.87	-69.26
1637	285.54	-109.46	30.13	-1.69	-69.28
1638	285.65	-109.45	30.28	-1.42	-69.27
1639	285.78	-109.46	30.32	-1.24	-69.28
1640	285.39	-109.52	30.37	-1.16	-69.31
1641	285.95	-109.59	30.45	-1.39	-69.36
1642	286.26	-109.63	30.49	-1.64	-69.38
1643	286.28	-109.67	30.41	-1.7	-69.41
1644	286.53	-109.78	30.45	-1.8	-69.48
1645	286.96	-109.79	30.39	-1.74	-69.49
1646	286.69	-109.95	30.46	-1.78	-69.59
1647	287.13	-109.93	30.46	-1.82	-69.58
1648	287.27	-109.94	30.4	-1.85	-69.58
1649	286.97	-110.05	30.49	-1.72	-69.65
1650	287.77	-110.12	30.42	-1.74	-69.7
1651	288.39	-110.11	30.46	-1.78	-69.69
1652	287.83	-110.25	30.53	-1.89	-69.78
1653	287.36	-110.26	30.61	-1.91	-69.78
1654	288.14	-110.37	30.46	-1.69	-69.85
1655	288.55	-110.29	30.58	-1.49	-69.8
1656	289.15	-110.33	30.5	-1.46	-69.83
1657	289.09	-110.45	30.35	-1.41	-69.9
1658	289.01	-110.5	30.53	-1.32	-69.94
1659	289.22	-110.5	30.55	-1.4	-69.94
1660	289.46	-110.49	30.55	-1.55	-69.93
1661	289.62	-110.7	30.6	-1.58	-70.06
1662	289.66	-110.64	30.51	-1.48	-70.03
1663	289.96	-110.79	30.49	-1.69	-70.12
1664	289.88	-110.79	30.71	-1.8	-70.12
1665	290.15	-110.86	30.53	-1.66	-70.16
1666	290.49	-110.93	30.81	-1.59	-70.21
1667	290.34	-110.8	30.74	-1.39	-70.13
1668	290.97	-111.01	30.73	-1.19	-70.26
1669	291.24	-110.95	30.66	-1.2	-70.22
1670	291.34	-111	30.83	-1.28	-70.25
1671	291.08	-111.1	30.73	-1.3	-70.32
1672	291.33	-111.05	30.76	-1.46	-70.28
1673	291.45	-111.09	30.81	-1.44	-70.31
1674	291.8	-111.26	30.73	-1.51	-70.41
1675	292.37	-111.26	30.76	-1.61	-70.42
1676	291.72	-111.38	30.85	-1.6	-70.49
1677	291.93	-111.33	30.86	-1.44	-70.46
1678	292.06	-111.44	30.77	-1.56	-70.53
1679	292.47	-111.44	30.89	-1.82	-70.53
1680	292.66	-111.52	30.88	-1.73	-70.59
1681	292.75	-111.61	30.95	-1.64	-70.64
1682	293.12	-111.72	30.87	-1.66	-70.71
1683	293.97	-111.7	30.99	-1.73	-70.7
1684	293.7	-111.73	30.99	-1.67	-70.72
1685	293.74	-111.8	30.9	-1.43	-70.76
1686	294.38	-111.82	30.97	-1.11	-70.77
1687	293.9	-111.82	30.99	-1.12	-70.77
1688	294.22	-111.94	31.17	-1.25	-70.85
1689	294.39	-111.94	31.05	-1.32	-70.85
1690	294.21	-111.94	31.14	-1.32	-70.85
1691	294.95	-111.96	31.11	-1.25	-70.86
1692	295.2	-112.14	31.25	-1.25	-70.97
1693	295.13	-112.07	31.07	-1.37	-70.93
1694	295.47	-112.14	31.05	-1.53	-70.97
1695	295.67	-112.16	31.28	-1.47	-70.99
1696	295.59	-112.28	31.19	-1.52	-71.06
1697	295.55	-112.33	31.2	-1.62	-71.1
1698	295.54	-112.42	31.24	-1.7	-71.15
1699	295.7	-112.38	31.06	-1.97	-71.13
1700	296.11	-112.46	31.03	-1.94	-71.18
1701	296.13	-112.49	31.28	-1.58	-71.2
1702	296.58	-112.56	31.21	-1.26	-71.24
1703	296.9	-112.54	31.26	-1.35	-71.23
1704	297.31	-112.58	31.28	-1.17	-71.25
1705	297.14	-112.64	31.15	-1.14	-71.29
1706	297.3	-112.7	31.29	-1.09	-71.33
1707	297.62	-112.71	31.33	-1.08	-71.33
1708	297.71	-112.72	31.47	-1.2	-71.34
1709	297.45	-112.84	31.48	-1.5	-71.42
1710	298.06	-112.88	31.35	-1.69	-71.44
1711	298.81	-112.98	31.4	-1.73	-71.51
1712	298.41	-112.95	31.45	-1.59	-71.48
1713	298.89	-112.99	31.45	-1.47	-71.51
1714	298.91	-113.05	31.53	-1.45	-71.55
1715	298.82	-113.2	31.41	-1.46	-71.64
1716	299.43	-113.18	31.63	-1.44	-71.63
1717	299.38	-113.13	31.49	-1.39	-71.6
1718	299.88	-113.21	31.6	-1.47	-71.65
1719	300	-113.21	31.47	-1.41	-71.65
1720	300.22	-113.37	31.57	-1.33	-71.75
1721	300.79	-113.3	31.72	-1.22	-71.71
1722	300.02	-113.43	31.64	-1.39	-71.79
1723	300.9	-113.48	31.72	-1.53	-71.82
1724	300.67	-113.57	31.74	-1.55	-71.88
1725	300.95	-113.51	31.71	-1.67	-71.84
1726	300.7	-113.66	32.03	-1.7	-71.94
1727	301.33	-113.73	31.87	-1.38	-71.98
1728	301.68	-113.6	31.86	-1.2	-71.9
1729	301.62	-113.68	31.8	-1.2	-71.95
1730	302.45	-113.73	31.84	-1.22	-71.98
1731	302.37	-113.77	31.91	-1.29	-72.01
1732	302.59	-113.82	31.94	-1.4	-72.04
1733	301.83	-113.94	32.03	-1.42	-72.11
1734	302.66	-113.96	31.84	-1.55	-72.13
1735	303	-114.01	31.93	-1.66	-72.16
1736	303.07	-114.07	31.96	-1.71	-72.2
1737	303.68	-114.1	31.95	-1.78	-72.22
1738	303.02	-114.19	32.01	-1.76	-72.27
1739	302.99	-114.25	32.14	-1.77	-72.31
1740	303.7	-114.3	32.07	-1.79	-72.34
1741	304.09	-114.36	31.98	-1.74	-72.38
1742	303.91	-114.41	31.93	-1.63	-72.41
1743	304.21	-114.41	31.93	-1.43	-72.41
1744	303.99	-114.34	31.68	-1.03	-72.37
1745	304.65	-114.38	31.79	-0.84	-72.39
1746	304.75	-114.42	31.75	-0.87	-72.42
1747	304.5	-114.63	31.87	-1.05	-72.55
1748	304.72	-114.63	31.64	-1.48	-72.55
1749	304.94	-114.67	31.43	-1.92	-72.58
1750	305.07	-114.7	31.63	-1.82	-72.59
1751	305.18	-114.74	31.54	-1.35	-72.62
1752	304.92	-114.78	31.64	-1.06	-72.65
1753	305.38	-114.85	31.49	-1.2	-72.69
1754	305.47	-114.86	31.54	-1.27	-72.69
1755	305.55	-114.91	31.54	-1.22	-72.73
1756	305.7	-114.94	31.62	-1.12	-72.75
1757	306.48	-114.9	31.42	-1.17	-72.72
1758	306.19	-115.05	31.39	-1.31	-72.82
1759	306.45	-114.98	31.23	-1.36	-72.77
1760	306.53	-115.11	31.39	-1.39	-72.85
1761	307.25	-115.1	31.35	-1.41	-72.85
1762	307.23	-115.13	31.43	-1.35	-72.86
1763	307.25	-115.17	31.47	-1.28	-72.89
1764	307.59	-115.26	31.54	-1.43	-72.95
1765	307.2	-115.4	31.49	-1.77	-73.04
1766	307.53	-115.41	31.43	-1.78	-73.05
1767	307.62	-115.46	31.55	-1.81	-73.07
1768	308.33	-115.56	31.4	-1.95	-73.14
1769	308.86	-115.64	31.74	-1.88	-73.19
1770	308.43	-115.64	31.44	-1.77	-73.19
1771	308.79	-115.66	31.56	-1.84	-73.2
1772	309.11	-115.65	31.51	-1.77	-73.2
1773	309.09	-115.75	31.61	-1.73	-73.26
1774	308.83	-115.85	31.65	-1.86	-73.33
1775	308.89	-115.98	31.72	-1.9	-73.41
1776	309.36	-116.04	31.73	-1.79	-73.44
1777	309.81	-116.02	31.74	-1.68	-73.43
1778	309.6	-116.07	31.75	-1.54	-73.46
1779	309.69	-116.12	31.68	-1.4	-73.49
1780	310.27	-116.12	31.81	-1.32	-73.5
1781	310.58	-116.1	31.76	-1.35	-73.48
1782	310.4	-116.27	31.91	-1.32	-73.59
1783	310.69	-116.28	31.96	-1.28	-73.59
1784	310.79	-116.33	31.86	-1.36	-73.63
1785	311.17	-116.37	31.78	-1.4	-73.65
1786	311.68	-116.4	31.71	-1.38	-73.67
1787	311.74	-116.41	31.82	-1.39	-73.68
1788	311.59	-116.47	31.8	-1.39	-73.71
1789	311.7	-116.56	31.93	-1.59	-73.77
1790	311.9	-116.55	31.94	-1.64	-73.77
1791	311.94	-116.67	31.98	-1.77	-73.84
1792	312.13	-116.71	32.05	-1.93	-73.87
1793	312.09	-116.79	31.97	-1.76	-73.92
1794	313.16	-116.8	31.95	-1.65	-73.92
1795	312.83	-116.87	32.05	-1.54	-73.97
1796	313.01	-116.95	32.15	-1.42	-74.02
1797	313.32	-116.95	32.05	-1.32	-74.02
1798	313.46	-116.92	32.23	-1.39	-74
1799	313.31	-117.09	32.16	-1.49	-74.1
1800	313.42	-117.04	32.2	-1.47	-74.07
1801	313.72	-117.15	32.36	-1.37	-74.14
1802	313.95	-117.22	32.37	-1.53	-74.19
1803	313.64	-117.32	32.48	-1.72	-74.25
1804	314.3	-117.3	32.38	-1.7	-74.24
1805	314.1	-117.43	32.42	-1.71	-74.33
1806	314.46	-117.35	32.46	-1.72	-74.27
1807	315.33	-117.44	32.48	-1.62	-74.33
1808	315.1	-117.5	32.51	-1.68	-74.37
1809	315.31	-117.63	32.53	-1.66	-74.45
1810	315.26	-117.64	32.52	-1.57	-74.45
1811	315.17	-117.74	32.67	-1.42	-74.52
1812	316.47	-117.65	32.51	-1.65	-74.46
1813	315.58	-117.8	32.71	-1.95	-74.56
1814	316.19	-117.9	32.52	-1.95	-74.62
1815	316.91	-118.02	32.58	-1.97	-74.69
1816	316.71	-118	32.82	-1.89	-74.68
1817	316.45	-118.09	32.71	-1.85	-74.74
1818	316.83	-118.1	32.63	-1.86	-74.74
1819	316.47	-118.11	32.44	-1.81	-74.75
1820	316.9	-118.13	32.67	-1.75	-74.76
1821	317.4	-118.24	32.58	-1.62	-74.84
1822	317.74	-118.28	32.46	-1.56	-74.86
1823	317.99	-118.37	32.55	-1.48	-74.92
1824	317.6	-118.38	32.66	-1.41	-74.92
1825	317.91	-118.48	32.71	-1.32	-74.99
1826	318.31	-118.45	32.63	-1.43	-74.97
1827	318.69	-118.55	32.82	-1.76	-75.03
1828	318.98	-118.59	32.57	-2.04	-75.06
1829	318.84	-118.62	32.77	-1.99	-75.08
1830	319.67	-118.78	32.72	-1.73	-75.18
1831	319.45	-118.77	32.79	-1.64	-75.17
1832	319.75	-118.89	32.67	-1.71	-75.25
1833	319.23	-118.85	32.58	-1.69	-75.22
1834	319.33	-118.87	32.45	-1.71	-75.24
1835	319.59	-119.03	32.68	-1.8	-75.34
1836	319.55	-119.14	32.52	-1.78	-75.41
1837	320.1	-119.08	32.47	-1.65	-75.36
1838	320.3	-119.05	32.33	-1.56	-75.35
1839	320.51	-119.12	32.44	-1.64	-75.39
1840	320.38	-119.18	32.28	-1.67	-75.43
1841	321.64	-119.31	32.34	-1.69	-75.51
1842	321.57	-119.32	32.42	-1.79	-75.52
1843	321.28	-119.47	32.45	-2.09	-75.61
1844	321.33	-119.49	32.35	-2.11	-75.63
1845	321.54	-119.58	32.3	-2.02	-75.68
1846	321.33	-119.66	32.28	-2.1	-75.74
1847	322.14	-119.71	32.27	-2.1	-75.77
1848	321.35	-119.78	32.02	-1.99	-75.81
1849	321.72	-119.82	32.02	-2.02	-75.84
1850	322.33	-119.97	32.05	-2.1	-75.93
1851	322.03	-120.02	32.1	-1.94	-75.96
1852	322.26	-120.08	31.97	-1.81	-76
1853	322.39	-120.11	31.89	-1.78	-76.02
1854	322.89	-120.12	31.69	-1.63	-76.03
1855	323.08	-120.18	31.96	-1.6	-76.06
1856	323.05	-120.3	31.9	-1.69	-76.14
1857	323.57	-120.25	31.78	-1.58	-76.1
1858	323.86	-120.33	31.63	-1.55	-76.16
1859	323.69	-120.35	31.64	-1.82	-76.17
1860	324.22	-120.45	31.6	-1.91	-76.23
1861	324.21	-120.5	31.65	-1.74	-76.27
1862	323.81	-120.58	31.64	-1.67	-76.32
1863	323.99	-120.64	31.51	-1.52	-76.36
1864	324.52	-120.61	31.31	-1.54	-76.34
1865	324.68	-120.69	31.44	-1.66	-76.39
1866	324.73	-120.83	31.47	-1.78	-76.48
1867	325.35	-120.83	31.32	-1.92	-76.48
1868	324.91	-120.99	31.33	-2.27	-76.57
1869	325.08	-120.95	31.35	-2.32	-76.55
1870	325.15	-121.1	31.28	-2.19	-76.65
1871	325.38	-121.15	31.27	-2.21	-76.67
1872	325.77	-121.19	31.39	-2.2	-76.7
1873	326.07	-121.3	31.48	-2.21	-76.78
1874	325.86	-121.44	31.64	-2.08	-76.86
1875	326.97	-121.34	31.36	-1.98	-76.8
1876	326.65	-121.48	31.53	-1.93	-76.89
1877	326.53	-121.48	31.42	-1.76	-76.88
1878	327.65	-121.48	31.33	-1.57	-76.89
1879	326.5	-121.64	31.56	-1.55	-76.99
1880	327.22	-121.68	31.53	-1.51	-77.01
1881	328.03	-121.72	31.29	-1.56	-77.04
1882	327.69	-121.78	31.26	-1.95	-77.08
1883	328.41	-121.85	31.3	-2.15	-77.12
1884	328.51	-121.91	31.29	-2.16	-77.16
1885	328.52	-121.92	31.38	-2.11	-77.16
1886	328.84	-122.01	31.42	-2.05	-77.22
1887	328.61	-122.17	31.46	-2.05	-77.32
1888	329.18	-122.17	31.39	-2.05	-77.32
1889	329.42	-122.18	31.37	-2.08	-77.33
1890	329.56	-122.27	31.37	-2.07	-77.39
1891	329.67	-122.29	31.53	-1.85	-77.4
1892	330.21	-122.42	31.39	-1.73	-77.48
1893	330.12	-122.41	31.39	-1.78	-77.48
1894	329.79	-122.55	31.42	-1.96	-77.56
1895	330.98	-122.53	31.41	-2.1	-77.55
1896	330.61	-122.64	31.54	-2.04	-77.62
1897	330.95	-122.7	31.36	-1.89	-77.66
1898	331.16	-122.81	31.57	-1.83	-77.73
1899	331.12	-122.84	31.42	-1.94	-77.75
1900	331.33	-122.84	31.46	-2.13	-77.75
1901	331.74	-122.89	31.35	-2.13	-77.78
1902	331.6	-123.09	31.34	-2.19	-77.9
1903	331.61	-123.15	31.41	-2.15	-77.94
1904	331.86	-123.16	31.29	-2.08	-77.95
1905	332.33	-123.21	31.24	-1.96	-77.98
1906	332.08	-123.26	31.43	-1.71	-78.01
1907	332.43	-123.41	31.37	-1.6	-78.11
1908	332.69	-123.27	31.12	-1.74	-78.02
1909	333.01	-123.46	31.45	-2.04	-78.14
1910	332.96	-123.47	31.39	-2.15	-78.15
1911	333	-123.64	31.3	-2.11	-78.25
1912	332.84	-123.73	31.2	-2.03	-78.31
1913	333.33	-123.77	31.34	-2.09	-78.34
1914	333.08	-123.79	31.3	-2.07	-78.35
1915	333.71	-123.92	31.32	-2.09	-78.43
1916	333.72	-123.97	31.2	-2.31	-78.46
1917	333.57	-124.04	31.4	-2.45	-78.51
1918	334.32	-124.04	31.36	-2.3	-78.5
1919	334.8	-124.14	31.39	-2.01	-78.57
1920	334.5	-124.24	31.44	-1.9	-78.63
1921	334.93	-124.25	31.27	-1.83	-78.64
1922	335.48	-124.25	31.23	-1.71	-78.64
1923	335.11	-124.39	31.34	-1.67	-78.73
1924	335.61	-124.44	31.37	-1.62	-78.76
1925	335.02	-124.54	31.52	-1.49	-78.82
1926	335.6	-124.55	31.28	-1.71	-78.83
1927	335.65	-124.54	31.23	-1.88	-78.82
1928	335.52	-124.79	31.47	-2.04	-78.98
1929	336.11	-124.74	31.5	-2.29	-78.95
1930	336.13	-124.94	31.36	-2.46	-79.07
1931	336.59	-125	31.36	-2.35	-79.12
1932	336.86	-124.94	31.4	-2.1	-79.07
1933	336.95	-125.01	31.49	-1.99	-79.12
1934	337.01	-125.08	31.62	-1.96	-79.17
1935	337.5	-125.16	31.69	-1.9	-79.21
1936	337.28	-125.3	31.78	-1.97	-79.3
1937	337.66	-125.26	31.74	-2.04	-79.28
1938	338.53	-125.42	31.82	-2.12	-79.38
1939	338.41	-125.45	31.97	-2.05	-79.4
1940	338.06	-125.48	32.18	-1.84	-79.42
1941	338.81	-125.52	31.98	-1.8	-79.44
1942	339.01	-125.65	32.06	-1.82	-79.52
1943	338.7	-125.62	32.16	-1.87	-79.5
1944	338.41	-125.79	32.24	-1.86	-79.61
1945	339.04	-125.77	32.17	-1.9	-79.6
1946	339.2	-125.84	32.21	-1.94	-79.64
1947	339.62	-125.92	32.13	-2.12	-79.7
1948	339.96	-125.98	32.05	-2.33	-79.74
1949	340.56	-126.05	32.07	-2.38	-79.78
1950	340.47	-126.19	32.25	-2.29	-79.87
1951	340.58	-126.24	32.07	-2.28	-79.9
1952	340.67	-126.32	32.29	-2.05	-79.95
1953	341.03	-126.39	32.21	-1.9	-80
1954	341.15	-126.44	32.09	-2.09	-80.02
1955	341.49	-126.51	32.22	-2.22	-80.07
1956	341.43	-126.55	32.02	-2.3	-80.09
1957	341.61	-126.7	32.16	-2.24	-80.19
1958	341.78	-126.66	32.28	-2.28	-80.17
1959	342.26	-126.84	32.11	-2.36	-80.28
1960	342.12	-126.83	32.03	-2.24	-80.27
1961	342.42	-126.92	32.04	-2.28	-80.33
1962	342.88	-127.03	32.16	-2.49	-80.4
1963	343.03	-127.05	32.08	-2.42	-80.41
1964	343.07	-127.21	32.3	-2.31	-80.51
1965	342.27	-127.25	32.27	-2.34	-80.54
1966	343.02	-127.22	32.24	-2.25	-80.52
1967	342.92	-127.34	32.24	-2.16	-80.59
1968	343.78	-127.48	32.28	-2.05	-80.68
1969	343.83	-127.57	32.43	-1.94	-80.74
1970	344.19	-127.51	32.28	-1.87	-80.71
1971	343.83	-127.63	32.41	-1.84	-80.78
1972	344.12	-127.65	32.41	-1.83	-80.79
1973	344.52	-127.78	32.34	-1.83	-80.87
1974	344.79	-127.84	32.36	-1.87	-80.91
1975	344.55	-127.78	32.45	-1.89	-80.87
1976	345.11	-127.94	32.42	-1.9	-80.97
1977	345.01	-128.01	32.43	-1.89	-81.02
1978	345.42	-128.04	32.5	-1.93	-81.04
1979	345.85	-128.05	32.43	-2.08	-81.04
1980	345.8	-128.18	32.37	-2.17	-81.13
1981	346	-128.2	32.44	-1.93	-81.14
1982	346.1	-128.24	32.44	-1.72	-81.17
1983	345.95	-128.42	32.56	-1.78	-81.28
1984	346.21	-128.49	32.44	-2.18	-81.32
1985	346.19	-128.55	32.54	-2.33	-81.36
[truncated: 2,948 more rows]

## Sheet: 15MUV+5MSF
--------------	--------------	--------------	--------------	--------------	--------------
	Date and time the experiment started
	2023-03-06 13:16:21
	1. Serial number of the derivatograph:	Q-1500D
	2. Location of the experiment:	VSTU
	3. Surname and position of the operator:
	4. Test sample:	15MUV+5MSF
	5. Test sample number:	14
	6. Weight of the test sample, mg:	158
	7. Final temperature and heating rate:	1000*С 10,00*C/min
	8. Explanations for the experiment:
--------------	--------------	--------------	--------------	--------------	--------------
T,сек	t*C	TG	DTA	DTG	TG, %
--------------	--------------	--------------	--------------	--------------	--------------
0	22	0	0	0	0
1	21.84	-0.03	-0.11	-0.08	-0.02
2	21.98	0.07	-0.1	-0.01	0.05
3	22.12	0.13	-0.08	0.07	0.09
4	22.89	0.14	-0.06	0.05	0.09
5	23.37	0.07	0.03	-0.01	0.04
6	22.21	0.06	-0.07	-0.02	0.04
7	21.88	0.11	-0.1	0.05	0.07
8	22.14	0.14	-0.07	0.08	0.09
9	22	0.15	-0.15	0.04	0.1
10	22.58	0.07	0.01	-0.03	0.04
11	22	0.15	-0.03	0.02	0.1
12	22.09	0.11	0.04	0.15	0.07
13	22.09	0.11	0.07	0.17	0.07
14	22.39	0.1	0.04	0.07	0.07
15	22.4	0.15	0.06	0.03	0.1
16	22.6	0.18	-0.08	0.11	0.12
17	22.4	0.14	-0.02	0.17	0.09
18	22.47	0.18	0.02	0.17	0.12
19	22.33	0.1	0.07	0.12	0.06
20	22.95	0.15	-0.07	0.15	0.1
21	23.05	0.16	-0.01	0.23	0.1
22	22.18	0.18	0.1	0.27	0.12
23	22.07	0.25	-0.09	0.24	0.16
24	22.75	0.31	-0.01	0.21	0.2
25	22.51	0.26	-0.04	0.26	0.17
26	22.46	0.27	-0.02	0.35	0.18
27	21.63	0.23	-0.04	0.34	0.15
28	22.19	0.25	0.02	0.28	0.16
29	22.11	0.32	0.04	0.26	0.21
30	22.35	0.25	0.02	0.29	0.16
31	22.7	0.25	0	0.31	0.17
32	22	0.34	0.05	0.25	0.22
33	22.28	0.31	0.04	0.2	0.2
34	22.54	0.3	-0.01	0.23	0.2
35	22.96	0.33	-0.01	0.29	0.22
36	22.51	0.45	-0.03	0.26	0.29
37	22.58	0.41	-0.09	0.18	0.27
38	23.51	0.37	-0.09	0.14	0.25
39	22.4	0.35	-0.04	0.14	0.23
40	22.81	0.39	0.18	0.18	0.26
41	21.91	0.46	0.21	0.17	0.3
42	21.33	0.43	0.15	0.15	0.28
43	22.14	0.43	0.12	0.14	0.28
44	22.67	0.49	0.03	0.19	0.32
45	22.96	0.48	0.05	0.22	0.31
46	23.31	0.37	0.12	0.14	0.25
47	23.42	0.4	0.16	0.08	0.27
48	22.7	0.48	0.17	0.07	0.31
49	22.56	0.5	0.12	0.14	0.33
50	23.24	0.55	0.12	0.19	0.36
51	22.63	0.51	0.16	0.21	0.34
52	22.79	0.58	0.15	0.32	0.38
53	22.11	0.4	0.27	0.33	0.26
54	22.86	0.5	0.28	0.38	0.33
55	22.75	0.59	0.28	0.42	0.39
56	23.02	0.64	0.17	0.34	0.42
57	22.49	0.62	0.2	0.34	0.41
58	22.09	0.55	0.27	0.4	0.36
59	23.3	0.6	0.4	0.42	0.39
60	24.08	0.59	0.29	0.21	0.39
61	22.81	0.62	0.21	0.11	0.4
62	23.23	0.62	0.43	0.2	0.41
63	22.18	0.66	0.46	0.21	0.43
64	22.95	0.63	0.47	0.2	0.42
65	23.96	0.69	0.31	0.17	0.46
66	23.4	0.67	0.45	0.08	0.44
67	23.52	0.61	0.55	0.07	0.4
68	23.66	0.62	0.49	0.15	0.41
69	23.89	0.74	0.62	0.19	0.49
70	23.82	0.7	0.46	0.11	0.46
71	23.51	0.67	0.61	0.1	0.44
72	23.82	0.7	0.58	0.17	0.46
73	23.28	0.69	0.68	0.2	0.46
74	22.95	0.79	0.71	0.23	0.52
75	24.48	0.76	0.65	0.13	0.5
76	24.58	0.76	0.78	0.03	0.5
77	24.91	0.82	0.61	0.06	0.54
78	25.3	0.86	0.7	0.13	0.57
79	24.64	0.81	0.67	0.15	0.54
80	25.85	0.83	0.69	0.16	0.55
81	24.39	0.79	0.9	0.23	0.52
82	24.72	0.77	0.87	0.13	0.51
83	25.21	0.86	0.9	0.15	0.57
84	24.41	0.8	1.06	0.11	0.53
85	23.63	0.82	1.08	0.01	0.54
86	24.93	0.84	1.21	0.15	0.55
87	25.99	0.79	1.01	0.18	0.52
88	25.88	0.9	1.06	-0.06	0.59
89	25.69	0.83	1.16	-0.21	0.55
90	25.36	0.77	1.2	-0.08	0.51
91	25.33	0.82	1.32	0.05	0.54
92	24.86	0.83	1.2	0.09	0.55
93	25.05	0.9	1.43	0.2	0.59
94	24.58	0.86	1.33	0.16	0.57
95	26.93	0.91	1.42	0.09	0.6
96	26.85	0.87	1.32	0.04	0.57
97	26.47	0.9	1.43	-0.01	0.59
98	25.9	0.92	1.35	-0.1	0.6
99	27.23	0.95	1.47	0	0.62
100	27.16	1	1.43	0.3	0.65
101	27.21	1.02	1.5	0.44	0.67
102	26.62	0.9	1.45	0.22	0.59
103	26.92	0.93	1.49	-0.06	0.61
104	27.72	1.03	1.55	0.1	0.68
105	27.86	1.09	1.63	0.1	0.72
106	27.07	0.86	1.62	-0.01	0.57
107	26.83	0.99	1.78	0.02	0.65
108	27.11	0.97	1.88	0.29	0.64
109	26.95	0.98	1.92	0.25	0.65
110	27.4	1.01	1.99	0.2	0.67
111	28.17	1.01	2.02	0.23	0.67
112	28.76	1.06	1.95	0.1	0.7
113	28.56	0.99	1.82	0.17	0.65
114	28.46	1.02	2.13	0.2	0.67
115	28.25	1.05	2.24	0.13	0.69
116	28.25	1	2.25	0.01	0.66
117	28.37	0.91	2.27	0.04	0.6
118	29.33	0.97	2.26	0.21	0.64
119	28.65	1.03	2.36	0.18	0.68
120	28.78	1.07	2.45	-0.06	0.7
121	29.17	1.05	2.41	-0.11	0.69
122	29.05	1.12	2.57	-0.14	0.74
123	30.34	1.1	2.48	0	0.73
124	30.41	1.05	2.71	0.21	0.69
125	30.28	1.1	2.68	0.37	0.73
126	29.21	0.97	2.66	0.26	0.64
127	29.38	1.12	2.87	0.23	0.74
128	29.6	1.12	2.74	-0.03	0.74
129	29.84	1.05	2.69	-0.01	0.69
130	30.48	1.12	2.69	-0.1	0.74
131	31.05	1.12	2.74	-0.15	0.74
132	31.17	1.13	2.98	0.02	0.74
133	31.22	1.14	3.04	0.24	0.75
134	31.04	1.06	3.31	0.18	0.69
135	31.9	1.08	3.21	0.02	0.71
136	31.53	1.13	3.21	-0.03	0.75
137	31.93	1.16	3.4	-0.03	0.76
138	31.8	1.1	3.45	0.05	0.72
139	32.6	1.04	3.45	-0.03	0.68
140	32.74	1.2	3.35	-0.02	0.79
141	32.47	1.11	3.59	0.09	0.73
142	32.11	1.11	3.84	0.18	0.73
143	33.29	1.06	3.72	0.07	0.7
144	33.14	1.19	3.86	-0.08	0.78
145	34.01	1.15	3.73	-0.12	0.76
146	33.51	1.24	3.78	-0.05	0.81
147	33.25	1.14	3.84	0.01	0.75
148	32.65	1.08	4.09	-0.04	0.71
149	33.52	1.14	4.03	-0.11	0.75
150	33.22	1.15	4.11	-0.13	0.76
151	33.86	1.19	4.12	-0.03	0.79
152	34.74	1.07	4.11	-0.11	0.7
153	34.12	1.11	4.22	-0.18	0.73
154	34.42	1.08	4.28	-0.08	0.71
155	33.49	1.16	4.43	0.1	0.76
156	34.64	1.21	4.36	0.02	0.8
157	34.87	1.09	4.51	-0.12	0.72
158	34.67	1.19	4.55	-0.11	0.79
159	37.32	1.14	4.51	0.03	0.75
160	35.97	1.17	4.69	0.07	0.77
161	35.97	1.18	4.76	-0.03	0.77
162	35.95	1.11	4.78	0.01	0.73
163	36.21	1.16	4.85	0.01	0.76
164	36.03	1.1	4.97	0.07	0.73
165	36.99	1.12	4.9	0.06	0.74
166	37.04	1.24	5.12	-0.05	0.82
167	37.4	1.16	5.19	-0.07	0.76
168	38.12	1.1	5.11	-0.08	0.73
169	36.66	1.14	5.3	-0.19	0.75
170	37.74	1.22	5.38	-0.09	0.8
171	36.86	1.16	5.37	-0.1	0.76
172	37.2	1.07	5.45	-0.12	0.7
173	39.27	1.31	5.37	0.17	0.86
174	38.52	1.21	5.46	0.27	0.8
175	38.09	1.15	5.48	0.1	0.76
176	38.71	1.31	5.61	0.02	0.86
177	39.46	1.34	5.63	-0.18	0.88
178	38.89	1.06	5.83	-0.29	0.7
179	38.86	1.21	5.82	-0.08	0.8
180	40.26	1.29	5.78	-0.07	0.85
181	39.38	1.3	5.93	-0.14	0.86
182	40.68	1.2	6.03	-0.24	0.79
183	40.36	1.28	6	-0.26	0.84
184	38.97	1.27	6.13	-0.31	0.84
185	41.17	1.17	6.14	-0.26	0.77
186	41.12	1.26	6.25	-0.19	0.83
187	42.43	1.12	6.11	-0.09	0.74
188	41.06	1.11	6.21	-0.14	0.73
189	41.62	1.26	6.37	-0.19	0.83
190	43.38	1.08	6.23	-0.33	0.71
191	42.79	1.09	6.24	-0.43	0.72
192	42.75	1.24	6.36	-0.18	0.82
193	43.69	1.11	6.41	-0.02	0.73
194	42.72	1.28	6.45	-0.06	0.84
195	43.17	1.09	6.59	0	0.72
196	42.51	1.23	6.66	0.1	0.81
197	41.96	1.25	6.72	-0.03	0.82
198	43.57	1.1	6.79	-0.41	0.72
199	42.88	1.02	6.77	-0.41	0.67
200	44.12	1.25	6.76	-0.34	0.82
201	43.49	1.08	6.87	-0.07	0.71
202	45.27	1	6.99	-0.2	0.66
203	44.62	1.09	7.05	-0.27	0.71
204	44.94	1.07	7.03	-0.09	0.71
205	44.73	1.02	7.14	0.18	0.67
206	44.26	1.28	7.3	0.27	0.84
207	46.67	1.28	7.05	0.09	0.84
208	45.53	1.35	7.19	-0.12	0.89
209	44.39	1.15	7.42	-0.14	0.75
210	44.74	1.07	7.48	-0.29	0.71
211	44.25	1.1	7.58	-0.37	0.72
212	45.33	1.09	7.43	-0.43	0.71
213	45.43	1.12	7.69	-0.35	0.74
214	45.3	1.05	7.57	-0.31	0.69
215	47.19	1.09	7.52	-0.15	0.72
216	45.43	1.07	7.78	0.07	0.71
217	47.51	1.19	7.71	0.1	0.78
218	48.27	1.29	7.82	0.12	0.85
219	45.92	1.05	7.96	-0.14	0.69
220	47.5	1.28	7.98	-0.15	0.84
221	48.98	1.2	7.82	-0.15	0.79
222	49.06	1.16	7.94	-0.2	0.76
223	48.59	1.21	7.94	-0.25	0.8
224	50.21	1.23	7.99	-0.21	0.81
225	48.46	1.17	8.13	-0.13	0.77
226	47.42	1.09	8.26	-0.2	0.72
227	48.62	1.11	8.22	-0.1	0.73
228	50.5	1.09	8.16	-0.25	0.72
229	49.11	1.18	8.37	-0.22	0.77
230	49.69	1.08	8.45	-0.06	0.71
231	50.1	1.21	8.43	-0.05	0.79
232	50.39	1.14	8.46	-0.24	0.75
233	49.23	1.03	8.44	-0.28	0.68
234	50.69	1.18	8.44	-0.09	0.78
235	50.14	1.19	8.52	0.1	0.79
236	50.25	1.19	8.69	0.06	0.78
237	50.69	1.06	8.71	-0.02	0.69
238	51.27	1.2	8.61	-0.15	0.79
239	51.86	1.15	8.6	-0.17	0.75
240	51	1.03	8.81	-0.28	0.68
241	51.55	1.08	8.89	-0.34	0.71
242	52.7	1.11	8.77	-0.3	0.73
243	51.64	1.09	8.82	-0.25	0.72
244	52.16	1.04	9.1	0.05	0.68
245	52.22	1.18	8.93	-0.02	0.78
246	52.11	1.05	9.1	-0.29	0.69
247	52.3	1.16	8.99	-0.25	0.76
248	52.95	1.06	9.09	-0.21	0.7
249	53.04	1.15	9.02	-0.13	0.76
250	52.69	1.05	9.17	-0.32	0.69
251	53.74	1.14	9.05	-0.23	0.75
252	53.31	1	9.23	-0.19	0.66
253	53.65	1.1	9.24	-0.26	0.72
254	53.32	1.05	9.35	-0.09	0.69
255	54.75	1.19	9.14	0.05	0.79
256	54.04	1.12	9.29	0.09	0.74
257	55.13	1.11	9.33	0.07	0.73
258	54.28	1.09	9.44	-0.03	0.71
259	55.29	1.09	9.34	-0.33	0.72
260	55.03	1.04	9.44	-0.38	0.68
261	55.55	1.03	9.41	-0.39	0.68
262	55.19	1.1	9.55	-0.41	0.73
263	55.43	1.03	9.52	-0.3	0.68
264	55.67	1.13	9.48	-0.28	0.74
265	54.84	1.02	9.64	-0.28	0.67
266	55.76	0.97	9.59	-0.05	0.64
267	56.19	1.07	9.57	0.01	0.7
268	56.53	1.01	9.56	-0.1	0.67
269	57.28	1.15	9.48	-0.33	0.75
270	57.48	0.95	9.6	-0.43	0.62
271	56.49	0.94	9.65	-0.41	0.62
272	56.38	1.02	9.71	-0.32	0.67
273	56.93	0.98	9.72	-0.13	0.65
274	55.72	1.05	9.62	-0.06	0.69
275	57.79	1.11	9.56	0.19	0.73
276	57.31	1.1	9.66	0.13	0.72
277	57.56	1	9.72	0.06	0.66
278	57.68	1.03	9.68	-0.15	0.68
279	57.54	1.04	9.65	-0.31	0.68
280	58.11	1.07	9.77	-0.29	0.7
281	58.51	0.98	9.74	-0.34	0.64
282	58.81	1.02	9.73	-0.31	0.67
283	59.08	1.06	9.74	-0.36	0.7
284	58.83	0.98	9.96	-0.21	0.64
285	58.32	1.03	9.82	-0.19	0.68
286	58.86	0.96	9.89	-0.08	0.63
287	59.37	0.97	9.88	-0.11	0.64
288	58.92	1.02	9.8	-0.06	0.67
289	59.27	1.01	9.91	-0.14	0.66
290	60.3	1.04	9.91	-0.01	0.68
291	60.21	0.99	9.89	-0.12	0.65
292	60.62	1.05	9.86	-0.27	0.69
293	60.45	0.96	9.86	-0.18	0.63
294	60.13	0.93	10.05	-0.07	0.61
295	60.42	1.02	9.99	-0.18	0.67
296	60.68	0.96	9.96	-0.17	0.63
297	60.37	0.99	10.02	-0.21	0.65
298	60.81	1.01	9.88	-0.11	0.66
299	60.48	1.04	9.97	-0.23	0.68
300	61.03	1.02	9.89	-0.18	0.67
301	62.4	0.99	9.85	-0.06	0.65
302	62.32	0.98	9.92	-0.2	0.65
303	61.48	1.06	10.04	-0.25	0.69
304	61.72	0.95	9.96	-0.24	0.63
305	61.95	0.93	10.06	-0.23	0.61
306	62.31	0.9	9.98	-0.41	0.59
307	62.41	0.84	10.09	-0.32	0.55
308	63.22	0.91	9.99	-0.22	0.6
309	62.89	0.96	10.08	-0.21	0.63
310	62.65	0.88	10.13	-0.18	0.58
311	63.04	0.94	10.12	-0.19	0.62
312	63.18	0.93	10.09	0.03	0.61
313	63.31	0.92	10.07	0.15	0.61
314	63.84	1	9.96	0.15	0.66
315	64.21	1	10.06	0.05	0.66
316	62.95	0.96	10.14	-0.22	0.63
317	63.85	0.87	10.13	-0.22	0.57
318	64.24	0.92	10.01	-0.29	0.6
319	64.48	0.9	10.12	-0.4	0.59
320	64.14	0.9	10.3	-0.44	0.59
321	64.86	1	10.12	-0.1	0.66
322	64.84	0.96	10.09	0.18	0.63
323	64.89	0.98	10.2	0.17	0.65
324	65.44	0.93	10.09	0.13	0.61
325	64.8	0.98	10.21	-0.08	0.65
326	65.72	0.9	10.22	0.03	0.59
327	65.48	0.93	10.19	-0.19	0.61
328	65.3	0.95	10.18	-0.14	0.62
329	65.42	1	10.21	-0.13	0.65
330	65.48	0.92	10.13	-0.06	0.6
331	66.01	0.96	10.3	-0.03	0.63
332	66.6	1	10.35	0	0.65
333	66.91	0.92	10.27	-0.16	0.6
334	66.54	0.91	10.33	-0.16	0.6
335	66.42	0.89	10.37	-0.13	0.59
336	66.96	0.89	10.33	0.07	0.59
337	66.85	0.94	10.25	-0.08	0.62
338	66.59	0.93	10.34	-0.13	0.61
339	67.27	0.92	10.18	-0.2	0.61
340	67.43	1	10.26	-0.05	0.66
341	68.08	0.96	10.25	-0.03	0.63
342	68.42	0.9	10.33	-0.19	0.59
343	67.98	0.93	10.32	-0.3	0.61
344	68.13	0.86	10.3	-0.26	0.57
345	68.64	0.93	10.3	-0.15	0.61
346	68.47	0.84	10.36	-0.11	0.56
347	68.78	0.94	10.27	-0.21	0.62
348	69.18	0.9	10.29	-0.29	0.59
349	68.67	0.81	10.33	-0.38	0.53
350	69	0.81	10.37	-0.27	0.54
351	69.1	0.85	10.35	-0.43	0.56
352	69.94	0.85	10.42	-0.43	0.56
353	69.06	0.91	10.35	-0.26	0.6
354	69.79	0.89	10.3	0.01	0.58
355	69.82	0.83	10.36	0	0.54
356	70.5	0.84	10.36	-0.24	0.55
357	70.04	0.84	10.44	-0.2	0.55
358	70.18	0.84	10.38	-0.16	0.55
359	70.98	0.93	10.49	-0.02	0.61
360	70.81	0.9	10.4	0.01	0.59
361	70.59	0.95	10.54	-0.2	0.63
362	70.69	0.91	10.49	-0.28	0.6
363	71.2	0.82	10.55	-0.24	0.54
364	70.92	0.92	10.56	-0.04	0.61
365	71.1	0.83	10.63	0.08	0.55
366	71.48	0.91	10.42	0.11	0.6
367	71.61	1.01	10.48	0.37	0.66
368	71.6	0.97	10.52	0.3	0.64
369	72.21	1.02	10.54	0.36	0.67
370	72.29	0.92	10.65	0.05	0.61
371	72.9	0.95	10.63	-0.11	0.63
372	72.62	0.94	10.59	-0.3	0.62
373	72.5	0.88	10.55	-0.36	0.58
374	73.07	0.96	10.67	-0.24	0.63
375	73.41	0.89	10.73	-0.26	0.58
376	73.57	0.82	10.8	-0.41	0.54
377	73.84	0.8	10.74	-0.28	0.53
378	72.99	0.81	10.72	-0.3	0.53
379	73.42	0.81	10.87	-0.41	0.53
380	74.44	0.84	10.79	-0.44	0.56
381	73.32	0.83	10.77	-0.45	0.54
382	74.02	0.77	10.95	-0.34	0.5
383	74.48	0.76	10.91	-0.29	0.5
384	74.41	0.78	10.89	-0.33	0.51
385	75.17	0.72	10.89	-0.11	0.48
386	74.12	0.78	10.91	-0.01	0.52
387	75.27	0.8	10.84	0.14	0.53
388	76.12	0.91	10.95	0.09	0.6
389	75.79	0.82	10.96	-0.01	0.54
390	75.64	0.77	10.9	-0.05	0.51
391	75.47	0.89	10.88	-0.09	0.59
392	75.44	0.77	10.99	-0.05	0.51
393	76.47	0.84	10.97	-0.03	0.55
394	76.44	0.84	10.93	-0.01	0.56
395	75.74	0.82	10.93	0.04	0.54
396	76.44	0.9	10.99	0.01	0.59
397	76.71	0.82	11.07	-0.03	0.54
398	76.99	0.85	11.07	-0.12	0.56
399	77.32	0.82	11.05	-0.06	0.54
400	77.26	0.85	11.18	-0.03	0.56
401	77.06	0.9	11.07	0	0.59
402	76.73	0.88	11.15	-0.07	0.58
403	78.9	0.89	11.01	-0.13	0.59
404	78.15	0.86	11.1	-0.14	0.57
405	77.7	0.77	11.08	-0.14	0.51
406	77.79	0.84	11.13	-0.14	0.55
407	78.75	0.83	11.14	-0.21	0.55
408	79.03	0.82	11.23	-0.19	0.54
409	79.04	0.86	11.16	-0.01	0.56
410	78.18	0.85	11.26	0.05	0.56
411	79	0.94	11.11	-0.11	0.62
412	78.38	0.84	11.34	-0.16	0.55
413	79.55	0.84	11.25	-0.31	0.56
414	79.58	0.8	11.37	-0.34	0.53
415	79.17	0.87	11.25	-0.3	0.57
416	79.2	0.79	11.43	-0.09	0.52
417	80.31	0.82	11.41	-0.14	0.54
418	80.3	0.9	11.21	-0.08	0.59
419	79.58	0.75	11.41	-0.24	0.49
420	80.2	0.69	11.45	-0.31	0.45
421	80.88	0.89	11.35	-0.42	0.59
422	80.77	0.76	11.42	-0.55	0.5
423	81.04	0.69	11.35	-0.27	0.45
424	81.88	0.84	11.32	0.02	0.55
425	82.12	0.84	11.45	0.16	0.55
426	81.45	0.78	11.57	0.18	0.51
427	82.02	0.78	11.5	-0.08	0.51
428	82.06	0.83	11.47	-0.09	0.55
429	82.35	0.86	11.52	-0.16	0.56
430	82.69	0.82	11.5	-0.24	0.54
431	82.21	0.79	11.61	-0.12	0.52
432	82.15	0.79	11.5	-0.12	0.52
433	82.05	0.79	11.61	-0.04	0.52
434	83.1	0.8	11.59	0.04	0.53
435	83.69	0.79	11.65	0.05	0.52
436	82.9	0.76	11.77	0.05	0.5
437	82.32	0.83	11.63	-0.01	0.54
438	82.8	0.78	11.64	0.04	0.51
439	84.05	0.83	11.52	-0.11	0.55
440	82.93	0.83	11.75	-0.22	0.55
441	83.28	0.78	11.72	-0.2	0.51
442	83.52	0.74	11.77	-0.22	0.49
443	84.47	0.69	11.77	-0.06	0.46
444	84.51	0.74	11.8	-0.01	0.49
445	84.09	0.78	11.8	-0.04	0.51
446	84.37	0.81	11.85	0.05	0.54
447	85.3	0.85	11.89	0.12	0.56
448	84.56	0.81	12.02	0.08	0.54
449	85.09	0.84	12.09	-0.1	0.55
450	85.82	0.89	11.93	-0.19	0.59
451	85.39	0.8	12.02	-0.25	0.53
452	85.65	0.85	12.03	-0.13	0.56
453	86.41	0.86	12.12	-0.27	0.56
454	86.24	0.8	12.11	-0.25	0.53
455	86.95	0.79	12.16	-0.32	0.52
456	87.02	0.75	12.16	-0.15	0.49
457	86.83	0.73	12.17	-0.08	0.48
458	87.11	0.75	12.19	-0.18	0.49
459	87.88	0.74	12.12	-0.42	0.49
460	87.48	0.77	12.17	-0.46	0.51
461	88.76	0.84	12.26	-0.22	0.55
462	87.81	0.81	12.24	0.14	0.53
463	87.84	0.84	12.24	0.39	0.56
464	88.39	0.84	12.38	0.35	0.56
465	88.44	0.96	12.3	0.11	0.63
466	88.51	0.86	12.44	0.15	0.57
467	89.06	0.82	12.44	0.13	0.54
468	88.95	0.84	12.51	-0.05	0.55
469	88.6	0.88	12.48	0	0.58
470	89.98	0.88	12.41	0	0.58
471	89.21	0.8	12.45	-0.23	0.52
472	89.66	0.79	12.68	-0.29	0.52
473	90.62	0.83	12.5	-0.42	0.55
474	90.41	0.88	12.59	-0.41	0.58
475	89.46	0.78	12.69	-0.35	0.51
476	91.14	0.73	12.66	-0.3	0.48
477	91.13	0.86	12.68	-0.2	0.57
478	90.98	0.82	12.66	-0.04	0.54
479	90.84	0.78	12.65	0	0.51
480	90.99	0.84	12.69	-0.1	0.55
481	91.77	0.86	12.73	-0.27	0.56
482	91.86	0.6	12.77	-0.31	0.4
483	91.75	0.7	12.83	-0.11	0.46
484	91.93	0.86	12.75	-0.04	0.56
485	91.67	0.84	12.9	-0.04	0.55
486	93.37	0.85	12.94	-0.1	0.56
487	92.65	0.82	12.99	-0.18	0.54
488	91.67	0.7	13.17	-0.21	0.46
489	92.6	0.82	13.07	-0.11	0.54
490	94.25	0.77	13.04	-0.03	0.51
491	93.7	0.84	13.09	-0.14	0.55
492	93.52	0.7	13.21	-0.18	0.46
493	93.33	0.67	13.22	-0.24	0.44
494	93.98	0.79	13.19	-0.23	0.52
495	94.02	0.76	13.18	-0.09	0.5
496	94.35	0.73	13.15	-0.13	0.48
497	93.58	0.68	13.36	-0.06	0.44
498	93.93	0.79	13.36	-0.02	0.52
499	95.45	0.94	13.33	-0.04	0.62
500	95.32	0.83	13.36	-0.02	0.54
501	95.5	0.84	13.35	-0.28	0.55
502	95.5	0.72	13.43	-0.5	0.47
503	95.01	0.74	13.48	-0.43	0.49
504	95.84	0.81	13.45	-0.38	0.54
505	95.95	0.77	13.48	-0.22	0.51
506	96.53	0.78	13.45	-0.22	0.51
507	96.24	0.62	13.61	-0.3	0.41
508	95.94	0.76	13.56	-0.23	0.5
509	96.36	0.69	13.64	-0.27	0.46
510	97.13	0.71	13.66	-0.13	0.47
511	97.35	0.76	13.59	-0.01	0.5
512	96.72	0.73	13.65	0.12	0.48
513	96.53	0.69	13.63	-0.08	0.46
514	97.05	0.75	13.68	-0.24	0.49
515	97.94	0.81	13.73	-0.08	0.54
516	98.07	0.77	13.66	-0.06	0.51
517	98.62	0.67	13.69	-0.18	0.44
518	98.11	0.76	13.78	-0.14	0.5
519	98.06	0.64	13.81	-0.08	0.42
520	98.63	0.73	13.7	-0.09	0.48
521	98.86	0.79	13.79	-0.26	0.52
522	98.73	0.59	13.81	-0.4	0.39
523	99.45	0.71	13.8	-0.31	0.47
524	99.62	0.75	13.85	-0.2	0.5
525	99.05	0.69	13.87	-0.2	0.46
526	99.28	0.68	13.82	-0.18	0.45
527	99.57	0.61	13.93	-0.17	0.4
528	100.51	0.75	13.86	-0.07	0.49
529	100.25	0.76	13.86	-0.11	0.5
530	100.95	0.57	13.92	-0.18	0.38
531	100.22	0.69	14.06	-0.12	0.46
532	100.29	0.75	14.1	-0.09	0.49
533	100.94	0.57	14.04	-0.04	0.38
534	101.99	0.67	13.94	-0.02	0.44
535	100.33	0.66	13.92	-0.08	0.44
536	101.4	0.82	13.88	-0.09	0.54
537	101.24	0.67	14.15	-0.16	0.44
538	100.67	0.64	14.12	-0.25	0.42
539	100.49	0.55	14.27	-0.11	0.36
540	101.47	0.73	14.07	0.03	0.48
541	101.71	0.74	14.21	-0.05	0.49
542	101.47	0.6	14.33	-0.18	0.4
543	102.48	0.79	14.2	-0.14	0.52
544	103.5	0.47	14.07	-0.24	0.31
545	104.12	0.69	14.11	-0.06	0.45
546	103.88	0.68	14.07	-0.09	0.44
547	104.12	0.64	14.2	-0.11	0.42
548	105.5	0.73	14.26	-0.26	0.48
549	103.29	0.53	14.3	-0.42	0.35
550	103.46	0.75	14.42	-0.17	0.5
551	103.44	0.49	14.35	-0.25	0.32
552	103.21	0.67	14.37	-0.42	0.44
553	103.87	0.64	14.43	-0.3	0.42
554	103.6	0.49	14.49	-0.22	0.32
555	103.62	0.59	14.44	-0.11	0.39
556	104.89	0.51	14.32	-0.12	0.33
557	105.6	0.46	14.24	-0.19	0.3
558	104.49	0.53	14.47	-0.25	0.35
559	105.34	0.6	14.44	-0.14	0.39
560	104.89	0.45	14.37	-0.31	0.29
561	104.91	0.4	14.47	-0.45	0.26
562	106.07	0.4	14.32	-0.4	0.26
563	107.02	0.72	14.61	-0.32	0.47
564	104.98	0.54	14.68	-0.03	0.35
565	107.2	0.54	14.39	0.01	0.36
566	105.95	0.61	14.62	0.09	0.4
567	105.73	0.49	14.6	-0.03	0.32
568	108.43	0.6	14.45	0.04	0.39
569	107.96	0.76	14.5	0.15	0.5
570	107.22	0.5	14.61	0.1	0.33
571	108.42	0.57	14.49	-0.01	0.38
572	108.87	0.53	14.58	-0.13	0.35
573	109.33	0.57	14.63	-0.21	0.37
574	108.06	0.58	14.74	-0.1	0.38
575	109.52	0.52	14.75	-0.19	0.34
576	109.48	0.63	14.55	-0.3	0.42
577	109.52	0.57	14.76	-0.33	0.38
578	109.36	0.62	14.89	-0.38	0.41
579	110.1	0.61	14.78	-0.31	0.4
580	109.32	0.6	14.8	-0.26	0.39
581	109.2	0.57	14.83	-0.27	0.38
582	109.4	0.48	14.94	-0.28	0.32
583	109.89	0.54	15	-0.36	0.35
584	109.75	0.48	14.92	-0.29	0.31
585	110.02	0.51	14.95	-0.51	0.33
586	109.67	0.57	15.06	-0.41	0.38
587	111.31	0.44	14.97	-0.49	0.29
588	110.54	0.48	14.95	-0.41	0.31
589	111.28	0.57	14.89	-0.3	0.38
590	110.06	0.48	14.9	-0.26	0.31
591	111.22	0.53	15	-0.16	0.35
592	111.1	0.43	15.11	0	0.28
593	110.9	0.49	15.05	-0.11	0.32
594	112	0.46	14.92	-0.24	0.3
595	112.42	0.52	15.05	-0.2	0.34
596	111.44	0.54	15.02	0.07	0.36
597	111.98	0.52	15.02	0.07	0.34
598	112.18	0.48	14.98	-0.04	0.31
599	112.71	0.49	14.93	-0.25	0.32
600	112.67	0.53	15.08	-0.37	0.35
601	112.92	0.46	14.98	-0.33	0.3
602	112.48	0.48	15.18	-0.39	0.32
603	113.54	0.47	15.12	-0.29	0.31
604	113.66	0.43	15.01	-0.17	0.28
605	113.39	0.54	15.03	-0.09	0.36
606	113.16	0.54	15.09	0	0.35
607	113.18	0.45	15.2	0.15	0.29
608	114	0.46	15.17	0.11	0.3
609	113.62	0.49	15.18	0.07	0.32
610	114.13	0.54	15.08	-0.03	0.36
611	114.85	0.65	15.04	0.05	0.43
612	114.8	0.51	15.15	0.05	0.34
613	115.23	0.53	15.14	-0.1	0.35
614	115.33	0.46	15.2	-0.32	0.3
615	115.6	0.45	15.1	-0.49	0.29
616	115.48	0.38	15.25	-0.49	0.25
617	115.65	0.42	15.11	-0.44	0.28
618	115.82	0.44	15.27	-0.31	0.29
619	116.44	0.38	15.21	-0.22	0.25
620	116.1	0.46	15.13	-0.25	0.3
621	116.36	0.42	15.33	-0.33	0.27
622	115.97	0.34	15.29	-0.45	0.22
623	116.62	0.46	15.21	-0.43	0.3
624	116.37	0.37	15.25	-0.46	0.24
625	116.16	0.33	15.25	-0.43	0.22
626	116.03	0.22	15.29	-0.39	0.15
627	117.11	0.29	15.31	-0.19	0.19
628	116.66	0.4	15.35	-0.05	0.26
629	117.88	0.36	15.12	0.09	0.24
630	118.03	0.48	15.14	0.11	0.31
631	116.94	0.41	15.18	-0.1	0.27
632	117.75	0.39	15.15	-0.15	0.26
633	117.93	0.39	15.17	-0.25	0.26
634	117.2	0.36	15.1	-0.34	0.24
635	118.54	0.37	15.2	-0.24	0.24
636	119.09	0.38	15.35	-0.14	0.25
637	118.97	0.46	15.3	0.06	0.3
638	119.48	0.49	15.34	0.11	0.32
639	119.6	0.43	15.33	-0.02	0.28
640	119.09	0.32	15.44	-0.11	0.21
641	119.53	0.33	15.28	-0.25	0.22
642	119.89	0.35	15.37	-0.28	0.23
643	119.82	0.43	15.31	-0.15	0.28
644	119.44	0.35	15.47	-0.05	0.23
645	120.54	0.38	15.27	-0.11	0.25
646	119.5	0.29	15.46	-0.13	0.19
647	119.82	0.36	15.52	-0.27	0.24
648	120.67	0.22	15.47	-0.37	0.15
649	121.24	0.35	15.38	-0.26	0.23
650	121.41	0.43	15.55	-0.14	0.28
651	120.74	0.29	15.49	-0.15	0.19
652	121.78	0.28	15.54	-0.29	0.18
653	121.69	0.32	15.5	-0.25	0.21
654	121.92	0.27	15.51	-0.25	0.18
655	122.03	0.24	15.52	-0.07	0.16
656	122.58	0.33	15.61	-0.14	0.22
657	122.25	0.28	15.57	-0.21	0.18
658	122.47	0.31	15.61	-0.21	0.2
659	123.16	0.39	15.37	-0.11	0.26
660	123.38	0.34	15.5	-0.02	0.23
661	122.97	0.28	15.5	-0.12	0.19
662	123.33	0.28	15.56	-0.02	0.18
663	123.53	0.36	15.7	-0.12	0.24
664	123.64	0.32	15.55	-0.22	0.21
665	123.95	0.3	15.68	-0.17	0.2
666	123.35	0.28	15.72	-0.26	0.18
667	124.2	0.32	15.82	-0.3	0.21
668	124.55	0.31	15.71	-0.37	0.2
669	124.71	0.28	15.7	-0.52	0.19
670	124.92	0.23	15.81	-0.43	0.15
671	124.8	0.16	15.68	-0.46	0.11
672	124.9	0.26	15.83	-0.27	0.17
673	125.52	0.13	15.93	-0.25	0.08
674	125.54	0.16	16.02	-0.15	0.11
675	125.63	0.29	15.95	-0.04	0.19
676	125.57	0.22	16.02	0.05	0.14
677	125.94	0.22	15.98	-0.05	0.15
678	126.89	0.19	15.89	-0.25	0.12
679	126.45	0.14	16.01	-0.47	0.09
680	127.12	0.2	15.9	-0.44	0.13
681	126.98	0.2	16	-0.4	0.13
682	126.66	0.21	16.01	-0.31	0.14
683	127.15	0.19	16.12	-0.23	0.13
684	127.99	0.22	15.98	-0.17	0.15
685	127.22	0.25	16.17	-0.27	0.16
686	127.54	0.15	16.14	-0.29	0.1
687	127.18	0.19	16.25	-0.17	0.13
688	127.29	0.15	16.23	0.03	0.1
689	128.14	0.33	16.13	0.36	0.22
690	127.9	0.29	16.23	0.46	0.19
691	128.3	0.23	16.3	0.15	0.15
692	128.63	0.22	16.24	-0.18	0.14
693	128.34	0.15	16.22	-0.36	0.1
694	129.09	0.18	16.25	-0.4	0.12
695	129.44	0.14	16.24	-0.37	0.09
696	129.22	0.18	16.37	-0.39	0.12
697	130.07	0.13	16.38	-0.46	0.09
698	129.4	0.17	16.35	-0.48	0.11
699	129.96	0.13	16.21	-0.48	0.09
700	129.65	0.06	16.36	-0.35	0.04
701	130.52	0.15	16.34	-0.23	0.1
702	130.8	0.2	16.39	-0.1	0.13
703	130.07	0.13	16.47	0.04	0.09
704	129.91	0.12	16.48	0.07	0.08
705	131.29	0.17	16.39	0.03	0.11
706	131.04	0.2	16.57	-0.1	0.13
707	130.56	0.09	16.58	-0.31	0.06
708	131.59	0.11	16.6	-0.38	0.07
709	131.71	0.15	16.51	-0.4	0.1
710	131.41	0.16	16.48	-0.48	0.11
711	131.97	0.09	16.59	-0.4	0.06
712	131.73	0.03	16.64	-0.38	0.02
713	132.11	0.06	16.54	-0.21	0.04
714	132.16	0.14	16.59	-0.15	0.09
715	132.64	0.16	16.68	0.03	0.1
716	132.67	0.08	16.64	-0.05	0.05
717	133.1	0.08	16.55	0.08	0.05
718	132.76	0.13	16.59	-0.14	0.09
719	133.45	0.17	16.53	-0.2	0.11
720	133.17	0.08	16.74	-0.18	0.05
721	133.53	0.05	16.7	-0.28	0.03
722	133.73	0.01	16.73	-0.27	0.01
723	133.49	0.09	16.58	-0.26	0.06
724	133.95	0.07	16.65	-0.29	0.05
725	134.21	-0.01	16.67	-0.32	0
726	134.81	0.09	16.71	-0.35	0.06
727	134.97	0.06	16.81	-0.15	0.04
728	134.86	0.07	16.6	-0.08	0.04
729	135.4	0.05	16.73	0	0.03
730	134.6	0.03	16.79	-0.31	0.02
731	135.43	0.09	16.76	-0.43	0.06
732	135.32	-0.04	16.97	-0.24	-0.03
733	135.36	0.01	16.82	-0.16	0
734	135.66	0.04	16.76	-0.2	0.03
735	136.02	0.05	16.87	-0.17	0.03
736	136.64	0.07	16.79	-0.04	0.05
737	136.32	0.06	16.86	-0.29	0.04
738	136.19	-0.01	16.79	-0.42	-0.01
739	135.83	-0.11	16.94	-0.56	-0.07
740	136.86	-0.04	16.9	-0.65	-0.02
741	136.77	-0.06	16.93	-0.44	-0.04
742	136.8	-0.01	16.94	-0.37	-0.01
743	136.93	-0.12	16.97	-0.33	-0.08
744	136.77	-0.12	16.98	-0.36	-0.08
745	137.3	-0.16	16.99	-0.37	-0.11
746	137.4	-0.11	16.98	-0.24	-0.07
747	137.27	-0.08	16.9	-0.19	-0.05
748	137.84	-0.1	16.93	-0.16	-0.07
749	137.03	-0.04	16.91	-0.01	-0.03
750	138.42	-0.04	16.94	0.12	-0.03
751	138.61	0	16.85	0.03	0
752	139.46	-0.02	16.87	0.03	-0.02
753	139.24	-0.12	16.86	-0.12	-0.08
754	139.61	-0.06	16.89	-0.27	-0.04
755	139.22	-0.02	16.83	-0.36	-0.01
756	139.01	-0.13	16.94	-0.3	-0.08
757	138.94	-0.11	16.94	-0.22	-0.07
758	139.48	-0.09	16.96	-0.28	-0.06
759	139.39	-0.09	16.82	-0.25	-0.06
760	139.34	-0.11	16.96	-0.25	-0.07
761	140.54	-0.12	16.82	-0.15	-0.08
762	139.93	-0.12	16.97	-0.28	-0.08
763	139.91	-0.22	17.06	-0.39	-0.14
764	140.35	-0.16	17.01	-0.4	-0.11
765	140.55	-0.27	17.02	-0.36	-0.18
766	140.84	-0.13	17.03	-0.29	-0.09
767	141.07	-0.05	16.94	-0.17	-0.03
768	141.05	-0.11	16.96	-0.26	-0.07
769	141.18	-0.21	16.98	-0.13	-0.14
770	141.19	-0.19	17.05	-0.1	-0.12
771	141.64	-0.17	17.01	-0.27	-0.11
772	142.38	-0.2	16.94	-0.32	-0.13
773	142.6	-0.21	16.96	-0.24	-0.14
774	142.06	-0.21	17.11	-0.17	-0.14
775	141.86	-0.22	17.1	-0.26	-0.15
776	142.84	-0.15	16.93	-0.23	-0.1
777	143.14	-0.18	17	-0.1	-0.12
778	142.9	-0.19	17.16	-0.01	-0.13
779	143.06	-0.11	17.01	0.03	-0.07
780	142.48	-0.16	17.09	-0.08	-0.11
781	143.16	-0.15	17.16	-0.02	-0.1
782	143.34	-0.21	17.14	-0.03	-0.14
783	143.87	-0.24	17.1	-0.07	-0.16
784	144.22	-0.17	17.06	-0.21	-0.11
785	143.73	-0.17	17.03	-0.3	-0.11
786	144.16	-0.29	17.1	-0.28	-0.19
787	145.01	-0.13	17.01	-0.27	-0.08
788	144.32	-0.21	17.11	-0.31	-0.14
789	143.67	-0.26	17.24	-0.31	-0.17
790	144.83	-0.2	17.36	-0.14	-0.13
791	145.09	-0.25	17.12	-0.08	-0.16
792	145.35	-0.18	17.13	-0.26	-0.12
793	145.08	-0.3	17.13	-0.44	-0.2
794	145.9	-0.26	17.16	-0.47	-0.17
795	146.09	-0.31	17.26	-0.47	-0.2
796	146.02	-0.29	17.25	-0.53	-0.19
797	145.46	-0.43	17.41	-0.48	-0.28
798	145.6	-0.27	17.28	-0.43	-0.18
799	146.59	-0.19	17.23	-0.18	-0.13
800	145.98	-0.26	17.26	-0.03	-0.17
801	146.55	-0.25	17.32	0.04	-0.17
802	146.95	-0.28	17.32	0.12	-0.18
803	147.12	-0.38	17.37	-0.02	-0.25
804	146.79	-0.18	17.31	-0.1	-0.12
805	147.04	-0.29	17.39	-0.23	-0.19
806	147.07	-0.27	17.46	-0.37	-0.18
807	147.25	-0.33	17.53	-0.4	-0.22
808	147	-0.36	17.42	-0.33	-0.23
809	147.96	-0.25	17.41	-0.25	-0.16
810	147.79	-0.33	17.45	-0.17	-0.22
811	148.61	-0.36	17.59	-0.12	-0.24
812	149.17	-0.17	17.44	0.11	-0.11
813	148.25	-0.28	17.52	0.08	-0.18
814	149.09	-0.22	17.43	-0.02	-0.15
815	148.11	-0.26	17.46	-0.23	-0.17
816	149.46	-0.32	17.43	-0.27	-0.21
817	149.37	-0.39	17.66	-0.2	-0.26
818	149.11	-0.38	17.63	-0.21	-0.25
819	149.65	-0.31	17.64	-0.07	-0.2
820	149.85	-0.39	17.59	-0.14	-0.26
821	150.23	-0.31	17.68	-0.24	-0.2
822	150.13	-0.35	17.72	-0.32	-0.23
823	149.96	-0.4	17.65	-0.19	-0.26
824	150.82	-0.37	17.75	-0.13	-0.24
825	150.43	-0.44	17.8	-0.1	-0.29
826	150.93	-0.32	17.72	-0.18	-0.21
827	151.57	-0.27	17.74	-0.23	-0.18
828	151.68	-0.34	17.71	-0.14	-0.22
829	151.33	-0.3	17.81	-0.22	-0.2
830	152.23	-0.33	17.78	-0.29	-0.22
831	151.51	-0.41	17.85	-0.4	-0.27
832	152.26	-0.39	17.79	-0.48	-0.25
833	152.46	-0.44	17.89	-0.53	-0.29
834	152.88	-0.42	17.78	-0.51	-0.27
835	152.41	-0.41	17.81	-0.34	-0.27
836	152.4	-0.46	17.96	-0.09	-0.3
837	152.9	-0.5	17.97	-0.01	-0.33
838	152.79	-0.45	17.96	0.07	-0.3
839	153.37	-0.41	17.96	0.03	-0.27
840	153.39	-0.4	17.96	-0.33	-0.27
841	153.03	-0.46	18.03	-0.51	-0.3
842	153.77	-0.51	17.99	-0.56	-0.34
843	154.6	-0.55	18.1	-0.56	-0.36
844	154.66	-0.48	18.05	-0.46	-0.31
845	154.19	-0.55	18.2	-0.46	-0.36
846	153.99	-0.65	18.2	-0.41	-0.43
847	154.55	-0.55	18.19	-0.39	-0.36
848	154.86	-0.5	18.06	-0.28	-0.33
849	154.88	-0.47	18.18	-0.11	-0.31
850	154.19	-0.56	18.28	-0.09	-0.37
851	155.15	-0.49	18.09	-0.07	-0.32
852	155.21	-0.47	18.17	-0.05	-0.31
853	155.43	-0.49	18.43	-0.03	-0.32
854	155.51	-0.53	18.29	0.02	-0.35
855	156.78	-0.47	18.11	0.05	-0.31
856	156.12	-0.55	18.26	0.06	-0.36
857	156.41	-0.49	18.25	-0.18	-0.32
858	156.39	-0.49	18.31	-0.29	-0.32
859	156.57	-0.55	18.33	-0.29	-0.36
860	156.42	-0.47	18.3	-0.21	-0.31
861	157.15	-0.44	18.3	-0.08	-0.29
862	157.1	-0.47	18.35	-0.07	-0.31
863	157.81	-0.43	18.48	-0.12	-0.28
864	157.92	-0.56	18.36	-0.35	-0.37
865	157.75	-0.51	18.49	-0.39	-0.34
866	158.56	-0.48	18.54	-0.27	-0.32
867	158.21	-0.43	18.46	-0.18	-0.28
868	158.84	-0.56	18.47	-0.16	-0.37
869	158.92	-0.54	18.68	-0.13	-0.36
870	158.86	-0.53	18.72	-0.08	-0.35
871	159.46	-0.54	18.62	-0.09	-0.36
872	159.06	-0.52	18.74	-0.27	-0.34
873	159.62	-0.58	18.68	-0.28	-0.38
874	159.66	-0.56	18.73	-0.3	-0.37
875	160.34	-0.59	18.6	-0.27	-0.39
876	159.95	-0.59	18.67	-0.21	-0.39
877	160.43	-0.59	18.82	-0.16	-0.39
878	160.64	-0.58	18.66	-0.25	-0.38
879	160.22	-0.58	18.86	-0.4	-0.38
880	160.26	-0.62	18.91	-0.48	-0.41
881	160.29	-0.53	18.87	-0.39	-0.35
882	161.23	-0.62	18.85	-0.49	-0.41
883	161.17	-0.76	18.95	-0.57	-0.5
884	161.4	-0.76	19.01	-0.57	-0.5
885	161.79	-0.62	18.89	-0.4	-0.41
886	161.66	-0.58	18.96	-0.25	-0.38
887	161.75	-0.63	19.06	-0.12	-0.41
888	162.27	-0.65	19.02	-0.09	-0.43
889	162.44	-0.62	18.94	-0.18	-0.41
890	162.97	-0.69	19.01	-0.13	-0.46
891	162.81	-0.69	19.13	-0.14	-0.45
892	162.87	-0.54	19.11	-0.19	-0.35
893	163.4	-0.7	19.22	-0.23	-0.46
894	163.37	-0.72	19.21	-0.07	-0.48
895	163.49	-0.59	19.23	0.19	-0.39
896	163.35	-0.69	19.19	0.19	-0.46
897	164.1	-0.63	19.25	0.01	-0.42
898	163.92	-0.68	19.16	-0.08	-0.44
899	164.29	-0.63	19.26	-0.02	-0.41
900	164.1	-0.69	19.24	-0.06	-0.45
901	164.57	-0.63	19.4	-0.06	-0.42
902	164.53	-0.66	19.32	-0.16	-0.43
903	164.99	-0.74	19.45	-0.29	-0.49
904	165	-0.65	19.31	-0.35	-0.43
905	165.18	-0.66	19.41	-0.49	-0.43
906	165.75	-0.76	19.42	-0.65	-0.5
907	165.85	-0.7	19.28	-0.66	-0.46
908	165.24	-0.82	19.41	-0.66	-0.54
909	165.95	-0.82	19.44	-0.71	-0.54
910	166.56	-0.86	19.49	-0.63	-0.57
911	165.87	-0.89	19.54	-0.56	-0.59
912	166.29	-0.86	19.39	-0.49	-0.56
913	166.71	-0.87	19.44	-0.54	-0.57
914	167.09	-0.81	19.45	-0.46	-0.54
915	167.1	-0.79	19.39	-0.42	-0.52
916	167.38	-0.85	19.5	-0.44	-0.56
917	167.3	-0.88	19.38	-0.45	-0.58
918	167.18	-0.94	19.58	-0.44	-0.62
919	167.24	-0.87	19.49	-0.43	-0.57
920	168.04	-0.89	19.44	-0.38	-0.58
921	166.95	-0.96	19.52	-0.28	-0.63
922	168.83	-0.87	19.44	-0.24	-0.57
923	167.76	-0.92	19.54	-0.15	-0.6
924	168.54	-0.84	19.38	-0.08	-0.56
925	168.65	-0.77	19.34	0.21	-0.5
926	168.75	-0.84	19.54	0.28	-0.55
927	168.6	-0.86	19.55	0.08	-0.56
928	169.26	-0.88	19.39	-0.08	-0.58
929	169.75	-0.84	19.43	-0.29	-0.55
930	170.11	-0.96	19.43	-0.38	-0.63
931	169.27	-1	19.59	-0.5	-0.66
932	170.34	-0.9	19.36	-0.46	-0.59
933	170.3	-0.98	19.34	-0.46	-0.64
934	170.69	-0.96	19.34	-0.45	-0.63
935	170	-0.96	19.54	-0.41	-0.63
936	170.75	-1.05	19.51	-0.33	-0.69
937	170.91	-0.91	19.32	-0.29	-0.6
938	171.21	-1	19.35	-0.23	-0.66
939	171.1	-1	19.4	-0.05	-0.66
940	171.04	-0.88	19.3	0.17	-0.58
941	171.04	-0.93	19.32	0.29	-0.61
942	171.11	-0.89	19.4	0.19	-0.59
943	171.83	-0.9	19.38	0.08	-0.59
944	171.53	-0.95	19.48	0.03	-0.62
945	171.51	-0.98	19.45	-0.16	-0.65
946	172.64	-1.01	19.27	-0.14	-0.67
947	172.57	-0.88	19.3	-0.15	-0.58
948	172.53	-0.97	19.41	-0.2	-0.64
949	173.04	-0.93	19.39	-0.15	-0.61
950	173.17	-0.9	19.28	-0.19	-0.59
951	172.97	-0.91	19.39	-0.11	-0.6
952	172.9	-0.89	19.34	-0.13	-0.58
953	172.94	-0.98	19.37	-0.19	-0.64
954	173.46	-1.03	19.49	-0.32	-0.68
955	173.96	-1.01	19.52	-0.37	-0.67
956	174.02	-1.01	19.56	-0.32	-0.66
957	173.8	-0.98	19.49	-0.25	-0.65
958	174.21	-1.01	19.59	-0.34	-0.67
959	174.77	-1.02	19.52	-0.31	-0.67
960	174.74	-0.98	19.45	-0.23	-0.64
961	174.7	-1.05	19.68	-0.09	-0.69
962	174.61	-1.05	19.59	-0.2	-0.69
963	175.35	-0.98	19.59	-0.35	-0.64
964	175.36	-0.97	19.69	-0.25	-0.64
965	176.11	-1.03	19.76	-0.18	-0.68
966	175.34	-1.15	19.77	-0.24	-0.76
967	175.8	-1.11	19.75	-0.24	-0.73
968	176.44	-1.05	19.78	-0.3	-0.69
969	176.73	-1.06	19.81	-0.28	-0.7
970	176.19	-1.15	19.86	-0.28	-0.75
971	176.85	-1.11	19.84	-0.23	-0.73
972	177.17	-1.11	19.87	-0.19	-0.73
973	176.84	-1.12	19.96	-0.19	-0.73
974	177.5	-1.11	19.82	-0.31	-0.73
975	176.86	-1.16	20.07	-0.38	-0.77
976	177.2	-1.14	19.95	-0.36	-0.75
977	177.92	-1.04	19.93	-0.31	-0.68
978	177.43	-1.14	20.06	-0.4	-0.75
979	178.37	-1.04	20.11	-0.41	-0.69
980	177.8	-1.18	20.13	-0.43	-0.78
981	178.66	-1.19	20.1	-0.35	-0.78
982	178.78	-1.16	20.21	-0.33	-0.76
983	179.36	-1.24	20.12	-0.29	-0.82
984	178.94	-1.21	20.09	-0.2	-0.8
985	178.96	-1.16	20.24	-0.14	-0.76
986	179.19	-1.07	20.23	-0.08	-0.7
987	179.7	-1.15	20.22	-0.1	-0.76
988	179.32	-1.16	20.28	-0.12	-0.76
989	180.03	-1.21	20.32	-0.21	-0.79
990	180.31	-1.18	20.29	-0.17	-0.78
991	180.63	-1.16	20.33	-0.19	-0.76
992	180.5	-1.27	20.39	-0.21	-0.84
993	180.29	-1.19	20.38	-0.33	-0.78
994	181.38	-1.24	20.34	-0.39	-0.82
995	181.36	-1.31	20.28	-0.3	-0.86
996	181.57	-1.15	20.35	-0.29	-0.76
997	181.69	-1.19	20.36	-0.34	-0.78
998	182.03	-1.22	20.38	-0.29	-0.8
999	181.8	-1.22	20.44	-0.2	-0.8
1000	181.98	-1.28	20.42	-0.17	-0.84
1001	182.14	-1.24	20.56	-0.18	-0.81
1002	182.34	-1.26	20.52	-0.24	-0.83
1003	182.5	-1.26	20.53	-0.31	-0.83
1004	182.18	-1.26	20.58	-0.31	-0.83
1005	182.52	-1.33	20.5	-0.3	-0.88
1006	183.57	-1.3	20.64	-0.21	-0.85
1007	183.38	-1.24	20.45	-0.21	-0.81
1008	183.16	-1.31	20.43	-0.2	-0.86
1009	183.94	-1.22	20.38	-0.35	-0.8
1010	184.06	-1.31	20.52	-0.36	-0.87
1011	183.72	-1.37	20.55	-0.21	-0.9
1012	185.27	-1.33	20.56	-0.23	-0.87
1013	184.18	-1.31	20.48	-0.27	-0.87
1014	185	-1.34	20.52	-0.43	-0.88
1015	184.9	-1.3	20.46	-0.44	-0.85
1016	184.49	-1.36	20.48	-0.39	-0.9
1017	185.5	-1.35	20.63	-0.41	-0.89
1018	184.78	-1.4	20.66	-0.43	-0.92
1019	185.19	-1.46	20.65	-0.47	-0.96
1020	185.3	-1.43	20.71	-0.35	-0.94
1021	184.89	-1.46	20.62	-0.28	-0.96
1022	185.26	-1.39	20.73	-0.23	-0.92
1023	185.58	-1.42	20.72	-0.09	-0.93
1024	185.98	-1.36	20.51	-0.14	-0.89
1025	185.61	-1.49	20.56	-0.34	-0.98
1026	186.32	-1.46	20.59	-0.41	-0.96
1027	186.46	-1.53	20.59	-0.39	-1.01
1028	187.14	-1.54	20.59	-0.35	-1.01
1029	186.55	-1.39	20.51	-0.26	-0.92
1030	187.02	-1.47	20.45	-0.22	-0.97
1031	187.11	-1.48	20.41	-0.29	-0.97
1032	187.09	-1.44	20.54	-0.31	-0.95
1033	187.43	-1.41	20.54	-0.38	-0.93
1034	187.71	-1.49	20.55	-0.33	-0.98
1035	187.45	-1.52	20.56	-0.43	-1
1036	187.9	-1.53	20.42	-0.49	-1.01
1037	188.28	-1.53	20.47	-0.47	-1
1038	188.48	-1.59	20.28	-0.41	-1.05
1039	188.36	-1.54	20.36	-0.23	-1.02
1040	187.91	-1.53	20.47	-0.28	-1.01
1041	187.83	-1.61	20.35	-0.28	-1.06
1042	188.79	-1.6	20.32	-0.32	-1.05
1043	188.44	-1.68	20.41	-0.29	-1.11
1044	188.89	-1.48	20.27	-0.22	-0.98
1045	188.97	-1.59	20.32	-0.31	-1.04
1046	189.1	-1.64	20.39	-0.26	-1.08
1047	189.68	-1.59	20.2	-0.3	-1.05
1048	189.71	-1.66	20.3	-0.21	-1.09
1049	190.2	-1.63	20.22	-0.17	-1.07
1050	190.26	-1.6	20.07	-0.09	-1.05
1051	189.93	-1.62	20.07	-0.1	-1.07
1052	189.9	-1.64	20.19	-0.21	-1.08
1053	190.18	-1.64	20.13	-0.28	-1.08
1054	190.46	-1.68	20.13	-0.4	-1.1
1055	190.35	-1.63	20.14	-0.36	-1.07
1056	190.82	-1.57	20.15	-0.34	-1.04
1057	190.37	-1.62	20.11	-0.2	-1.07
1058	191.97	-1.63	19.96	-0.22	-1.08
1059	191.47	-1.66	19.96	-0.31	-1.09
1060	190.61	-1.76	20.11	-0.38	-1.16
1061	190.89	-1.77	20.18	-0.39	-1.17
1062	191.97	-1.66	19.85	-0.29	-1.09
1063	191.13	-1.71	20.11	-0.27	-1.12
1064	191.07	-1.73	20	-0.19	-1.14
1065	192.46	-1.68	19.88	-0.26	-1.1
1066	191.72	-1.7	19.97	-0.33	-1.12
1067	192.3	-1.73	19.97	-0.3	-1.14
1068	191.91	-1.73	19.82	-0.34	-1.14
1069	192.76	-1.74	19.81	-0.34	-1.15
1070	192.19	-1.82	19.87	-0.47	-1.2
1071	192.41	-1.81	19.87	-0.48	-1.19
1072	193.15	-1.8	19.79	-0.39	-1.18
1073	192.76	-1.73	19.8	-0.29	-1.14
1074	193.56	-1.71	19.69	-0.14	-1.13
1075	193.1	-1.76	19.69	-0.14	-1.16
1076	193.67	-1.77	19.73	-0.07	-1.17
1077	193.58	-1.74	19.88	-0.08	-1.15
1078	193.29	-1.8	19.89	-0.03	-1.18
1079	193.23	-1.81	19.94	-0.13	-1.19
1080	193.42	-1.78	19.75	-0.16	-1.17
1081	194.29	-1.74	19.62	-0.19	-1.15
1082	194.09	-1.81	19.82	-0.2	-1.19
1083	194.45	-1.84	19.79	-0.23	-1.21
1084	194.63	-1.81	19.84	-0.23	-1.19
1085	194.42	-1.7	19.83	-0.22	-1.12
1086	194.92	-1.79	19.82	-0.23	-1.18
1087	194.9	-1.88	19.79	-0.29	-1.24
1088	194.7	-1.76	19.66	-0.23	-1.16
1089	194.48	-1.81	19.88	-0.22	-1.19
1090	195.29	-1.85	19.9	-0.2	-1.22
1091	195.5	-1.83	19.82	-0.3	-1.2
1092	196.2	-1.79	19.9	-0.3	-1.18
1093	196.16	-1.77	19.83	-0.38	-1.16
1094	196.08	-1.93	20.05	-0.32	-1.27
1095	196.18	-1.81	19.88	-0.37	-1.19
1096	196.33	-1.87	20.01	-0.38	-1.23
1097	196.15	-1.86	19.86	-0.47	-1.22
1098	196.82	-1.94	19.96	-0.4	-1.28
1099	196.79	-1.89	19.95	-0.27	-1.24
1100	196.99	-1.85	20.01	-0.19	-1.22
1101	197.57	-1.85	19.88	-0.09	-1.22
1102	197.98	-1.88	19.94	-0.15	-1.24
1103	197.48	-1.88	20.12	-0.23	-1.24
1104	197.36	-1.95	20.09	-0.2	-1.28
1105	198.16	-2.04	20.07	-0.25	-1.34
1106	198.31	-1.88	19.92	-0.21	-1.24
1107	198.67	-1.87	20.04	-0.23	-1.23
1108	198.08	-1.97	20.1	-0.21	-1.29
1109	198.1	-1.96	20.24	-0.36	-1.29
1110	199.02	-1.87	20.19	-0.38	-1.23
1111	198.84	-1.91	20.15	-0.3	-1.26
1112	199.38	-1.89	20.2	-0.23	-1.24
1113	199.69	-1.96	20.19	-0.1	-1.29
1114	199.55	-1.98	20.29	-0.18	-1.3
1115	198.91	-1.97	20.46	-0.28	-1.29
1116	200.49	-2.02	20.32	-0.32	-1.33
1117	200.03	-1.93	20.28	-0.32	-1.27
1118	200.83	-1.88	20.26	-0.26	-1.24
1119	201.61	-1.98	20.36	-0.34	-1.3
1120	200.36	-2.01	20.46	-0.33	-1.32
1121	200.88	-1.96	20.51	-0.4	-1.29
1122	201.81	-2.01	20.52	-0.28	-1.32
1123	200.9	-2.06	20.57	-0.27	-1.35
1124	201.65	-1.98	20.62	-0.24	-1.3
1125	201.73	-2.01	20.69	-0.23	-1.33
1126	202.17	-2.08	20.67	-0.31	-1.37
1127	201.45	-2	20.77	-0.32	-1.32
1128	201.64	-2.05	20.68	-0.41	-1.35
1129	202.37	-2.05	20.82	-0.33	-1.35
1130	202.93	-1.96	20.82	-0.22	-1.29
1131	202.74	-2.01	20.94	-0.09	-1.32
1132	203.01	-1.99	20.98	-0.05	-1.31
1133	202.8	-2.05	20.92	-0.13	-1.35
1134	202.79	-2.04	21.09	-0.25	-1.34
1135	203.76	-2.12	21.05	-0.4	-1.39
1136	203.31	-2.06	21.1	-0.4	-1.36
1137	203.35	-2.12	21.1	-0.41	-1.4
1138	203.58	-2.18	21.17	-0.32	-1.43
1139	204.28	-2.07	21.19	-0.28	-1.36
1140	204.09	-2.17	21.27	-0.28	-1.43
1141	204.61	-2.14	21.23	-0.47	-1.41
1142	204.75	-2.27	21.14	-0.56	-1.5
1143	204.84	-2.16	21.3	-0.61	-1.42
1144	204.76	-2.23	21.35	-0.48	-1.46
1145	205.39	-2.12	21.32	-0.37	-1.4
1146	205.7	-2.22	21.34	-0.43	-1.46
1147	205.52	-2.18	21.31	-0.37	-1.43
1148	205.5	-2.1	21.47	-0.3	-1.38
1149	205.41	-2.26	21.52	-0.23	-1.49
1150	205.92	-2.23	21.58	-0.22	-1.46
1151	205.9	-2.16	21.49	-0.32	-1.42
1152	206.4	-2.25	21.53	-0.28	-1.48
1153	206.27	-2.15	21.42	-0.26	-1.42
1154	207.16	-2.22	21.51	-0.17	-1.46
1155	206.55	-2.24	21.71	-0.25	-1.47
1156	207.56	-2.25	21.52	-0.3	-1.48
1157	207.19	-2.24	21.65	-0.32	-1.47
1158	207.58	-2.17	21.62	-0.32	-1.42
1159	207.25	-2.33	21.74	-0.38	-1.53
1160	207.32	-2.31	21.77	-0.37	-1.52
1161	207.87	-2.37	21.82	-0.31	-1.56
1162	207.97	-2.3	21.83	-0.3	-1.51
1163	208.36	-2.27	21.9	-0.24	-1.49
1164	209.08	-2.27	21.68	-0.33	-1.5
1165	208.95	-2.19	21.68	-0.28	-1.44
1166	209.4	-2.27	21.82	-0.32	-1.49
1167	208.78	-2.36	21.89	-0.37	-1.55
1168	208.69	-2.44	21.89	-0.36	-1.61
1169	209.1	-2.3	22	-0.43	-1.51
1170	209.52	-2.37	21.86	-0.52	-1.56
1171	209.1	-2.51	21.91	-0.55	-1.65
1172	209.82	-2.39	21.9	-0.51	-1.58
1173	209.65	-2.38	21.78	-0.4	-1.57
1174	210.06	-2.36	21.95	-0.33	-1.55
1175	209.98	-2.45	21.93	-0.33	-1.61
1176	210.82	-2.42	21.82	-0.33	-1.59
1177	211.04	-2.43	21.87	-0.19	-1.6
1178	210.41	-2.5	21.95	-0.29	-1.64
1179	210.45	-2.44	21.99	-0.32	-1.61
1180	210.45	-2.4	21.9	-0.41	-1.58
1181	211.13	-2.42	21.88	-0.34	-1.59
1182	210.66	-2.46	22.06	-0.36	-1.62
1183	211.18	-2.53	22.05	-0.37	-1.66
1184	211.48	-2.48	21.98	-0.38	-1.63
1185	212.21	-2.36	21.92	-0.46	-1.55
1186	212.45	-2.44	21.94	-0.35	-1.61
1187	212.12	-2.57	22.08	-0.34	-1.69
1188	211.87	-2.41	22.05	-0.23	-1.59
1189	212	-2.65	22.11	-0.39	-1.74
1190	212.76	-2.38	22.03	-0.44	-1.57
1191	213.22	-2.53	22.03	-0.44	-1.66
1192	213.16	-2.5	22.02	-0.39	-1.64
1193	213.02	-2.54	22.12	-0.26	-1.67
1194	212.97	-2.56	22.19	-0.26	-1.68
1195	213.42	-2.6	22.27	-0.12	-1.71
1196	213.66	-2.47	22.09	-0.11	-1.62
1197	214.3	-2.49	22.03	-0.09	-1.64
1198	214.23	-2.56	22.24	-0.21	-1.68
1199	214.19	-2.53	22.25	-0.33	-1.66
1200	214.09	-2.64	22.28	-0.35	-1.73
1201	214.04	-2.64	22.35	-0.37	-1.74
1202	214.56	-2.63	22.41	-0.31	-1.73
1203	214.64	-2.57	22.26	-0.36	-1.69
1204	214.94	-2.7	22.38	-0.4	-1.78
1205	215.59	-2.62	22.21	-0.4	-1.72
1206	215.9	-2.69	22.32	-0.33	-1.77
1207	215.73	-2.62	22.34	-0.28	-1.72
1208	215.96	-2.56	22.33	-0.26	-1.68
1209	215.7	-2.63	22.42	-0.27	-1.73
1210	215.92	-2.71	22.52	-0.35	-1.78
1211	216.49	-2.68	22.54	-0.3	-1.76
1212	216.59	-2.65	22.49	-0.38	-1.75
1213	216.87	-2.64	22.33	-0.32	-1.74
1214	217.29	-2.7	22.43	-0.39	-1.77
1215	216.75	-2.76	22.49	-0.42	-1.82
1216	216.72	-2.71	22.55	-0.38	-1.78
1217	216.86	-2.76	22.64	-0.32	-1.82
1218	217.13	-2.75	22.61	-0.25	-1.81
1219	217.19	-2.77	22.68	-0.22	-1.82
1220	217.81	-2.8	22.65	-0.19	-1.84
1221	217.75	-2.78	22.52	-0.32	-1.83
1222	218.03	-2.76	22.57	-0.27	-1.82
1223	218.49	-2.95	22.66	-0.32	-1.94
1224	217.55	-2.8	22.8	-0.23	-1.84
1225	218.39	-2.81	22.78	-0.3	-1.85
1226	218.46	-2.73	22.78	-0.37	-1.8
1227	218.54	-2.87	22.82	-0.41	-1.89
1228	219.4	-2.84	22.93	-0.39	-1.87
1229	219.08	-2.83	22.83	-0.24	-1.86
1230	219.48	-2.81	22.98	-0.25	-1.85
1231	219.26	-2.88	22.93	-0.18	-1.89
1232	219.51	-2.83	22.99	-0.28	-1.86
1233	219.16	-2.87	23	-0.29	-1.89
1234	220.33	-2.93	23.1	-0.42	-1.93
1235	219.78	-2.9	23.03	-0.42	-1.91
1236	220.05	-2.82	22.98	-0.42	-1.86
1237	221.01	-2.91	22.95	-0.33	-1.91
1238	220.81	-2.91	23.05	-0.28	-1.91
1239	221.01	-2.95	23.1	-0.36	-1.94
1240	221.74	-2.91	23.12	-0.31	-1.92
1241	221.68	-2.83	23.08	-0.29	-1.86
1242	221.55	-2.92	23.14	-0.2	-1.92
1243	221.99	-2.86	23.12	-0.27	-1.88
1244	221.5	-2.92	23.27	-0.37	-1.92
1245	221.61	-3.07	23.24	-0.4	-2.02
1246	221.93	-2.96	23.19	-0.4	-1.95
1247	222.34	-3.04	23.36	-0.39	-2
1248	222.78	-2.98	23.43	-0.47	-1.96
1249	222.22	-3	23.35	-0.48	-1.97
1250	222.57	-2.88	23.28	-0.38	-1.89
1251	223.49	-2.93	23.29	-0.31	-1.93
1252	223.39	-2.9	23.46	-0.25	-1.91
1253	223.7	-2.97	23.51	-0.28	-1.95
1254	223.8	-3.01	23.55	-0.32	-1.98
1255	223.59	-3.05	23.57	-0.35	-2.01
1256	224.29	-3.04	23.53	-0.26	-2
1257	224.08	-3.05	23.67	-0.29	-2.01
1258	224.4	-3.03	23.62	-0.34	-1.99
1259	224.65	-3.04	23.67	-0.46	-2
1260	224.77	-3.04	23.78	-0.39	-2
1261	224.88	-3.05	23.7	-0.28	-2.01
1262	225.25	-3.05	23.63	-0.26	-2.01
1263	225.08	-3.12	23.74	-0.39	-2.05
1264	224.9	-3.15	23.82	-0.35	-2.07
1265	225.82	-3.04	23.64	-0.31	-2
1266	225.95	-3.07	23.75	-0.21	-2.02
1267	226.55	-3	23.73	-0.24	-1.97
1268	225.94	-3.13	23.77	-0.3	-2.06
1269	226.18	-3.16	24.03	-0.46	-2.08
1270	227.6	-3.14	23.77	-0.4	-2.07
1271	226.9	-3.17	23.88	-0.33	-2.09
1272	227.06	-3.14	23.89	-0.27	-2.06
1273	227.36	-3.11	23.87	-0.4	-2.05
1274	227.46	-3.23	23.94	-0.45	-2.12
1275	227.55	-3.31	23.89	-0.41	-2.18
1276	227.9	-3.21	24.01	-0.35	-2.11
1277	227.48	-3.18	24.02	-0.28	-2.09
1278	227.69	-3.24	24.14	-0.23	-2.13
1279	228.07	-3.25	24	-0.27	-2.14
1280	227.84	-3.23	24	-0.34	-2.12
1281	227.73	-3.38	24.12	-0.38	-2.23
1282	228.66	-3.29	24.22	-0.31	-2.16
1283	228.3	-3.24	24.06	-0.33	-2.13
1284	228.85	-3.38	24.08	-0.39	-2.23
1285	229.27	-3.21	24.01	-0.4	-2.11
1286	228.69	-3.37	24.13	-0.37	-2.22
1287	229.19	-3.36	24.22	-0.27	-2.21
1288	229.32	-3.39	24.22	-0.25	-2.23
1289	229.96	-3.33	24.14	-0.3	-2.19
1290	229.91	-3.32	24.11	-0.51	-2.18
1291	229.58	-3.27	24.08	-0.46	-2.15
1292	230.64	-3.38	24.21	-0.46	-2.23
1293	230.46	-3.43	24.26	-0.32	-2.26
1294	230.54	-3.29	24.35	-0.33	-2.17
1295	230.43	-3.34	24.36	-0.33	-2.2
1296	230.89	-3.44	24.26	-0.31	-2.26
1297	231.26	-3.36	24.22	-0.38	-2.21
1298	230.23	-3.45	24.37	-0.34	-2.27
1299	231.06	-3.4	24.28	-0.38	-2.23
1300	231.88	-3.36	24.27	-0.36	-2.21
1301	232.17	-3.35	24.09	-0.43	-2.2
1302	231.46	-3.4	24.4	-0.33	-2.24
1303	232.44	-3.42	24.22	-0.22	-2.25
1304	231.75	-3.4	24.36	-0.29	-2.24
1305	232.49	-3.52	24.22	-0.36	-2.32
1306	232.07	-3.45	24.39	-0.29	-2.27
1307	232.2	-3.53	24.25	-0.24	-2.32
1308	232.85	-3.48	24.44	-0.22	-2.29
1309	233.22	-3.42	24.19	-0.27	-2.25
1310	232.86	-3.54	24.45	-0.23	-2.33
1311	233.95	-3.54	24.36	-0.14	-2.33
1312	233.94	-3.42	24.34	-0.2	-2.25
1313	233.47	-3.55	24.34	-0.26	-2.33
1314	233.02	-3.55	24.5	-0.33	-2.34
1315	233.98	-3.51	24.5	-0.3	-2.31
1316	234.17	-3.61	24.58	-0.3	-2.38
1317	234.17	-3.53	24.48	-0.33	-2.32
1318	234.39	-3.58	24.54	-0.41	-2.35
1319	235.23	-3.61	24.48	-0.35	-2.37
1320	235.3	-3.52	24.51	-0.38	-2.32
1321	235.16	-3.61	24.45	-0.32	-2.37
1322	234.72	-3.54	24.57	-0.35	-2.33
1323	235.37	-3.58	24.66	-0.43	-2.36
1324	236.17	-3.65	24.53	-0.45	-2.4
1325	235.55	-3.61	24.6	-0.45	-2.38
1326	235.89	-3.53	24.55	-0.41	-2.32
1327	236.24	-3.73	24.56	-0.48	-2.46
1328	236.32	-3.68	24.66	-0.39	-2.42
1329	235.25	-3.74	24.75	-0.43	-2.46
1330	237	-3.59	24.59	-0.36	-2.36
1331	237.43	-3.58	24.53	-0.44	-2.35
1332	236.37	-3.68	24.84	-0.33	-2.42
1333	235.9	-3.82	24.68	-0.34	-2.52
1334	237.46	-3.81	24.7	-0.25	-2.51
1335	237.1	-3.73	24.73	-0.28	-2.45
1336	237.23	-3.64	24.67	-0.29	-2.39
1337	238.14	-3.6	24.61	-0.23	-2.37
1338	237.48	-3.63	24.68	-0.26	-2.39
1339	237.38	-3.77	24.78	-0.2	-2.48
1340	237.37	-3.74	24.85	-0.26	-2.46
1341	238.48	-3.82	24.87	-0.28	-2.51
1342	238.23	-3.72	24.63	-0.37	-2.44
1343	239.1	-3.81	24.75	-0.34	-2.5
1344	238.51	-3.82	24.84	-0.37	-2.52
1345	238.55	-3.73	24.85	-0.36	-2.46
1346	239.53	-3.74	24.82	-0.44	-2.46
1347	239.51	-3.87	24.76	-0.44	-2.54
1348	240.09	-3.8	24.67	-0.39	-2.5
1349	240.38	-3.78	24.71	-0.34	-2.49
1350	239.39	-3.91	24.84	-0.27	-2.57
1351	239.43	-4.02	24.84	-0.36	-2.65
1352	239.01	-3.91	25	-0.26	-2.57
1353	240.82	-3.82	24.75	-0.31	-2.52
1354	240.6	-3.97	24.85	-0.24	-2.61
1355	241.2	-3.82	24.72	-0.37	-2.51
1356	240.59	-3.97	24.96	-0.29	-2.61
1357	242.63	-3.89	24.93	-0.37	-2.56
1358	240.45	-3.92	24.92	-0.28	-2.58
1359	241.63	-4.03	25.08	-0.36	-2.65
1360	241.16	-3.83	25.05	-0.31	-2.52
1361	241.2	-3.95	25.03	-0.36	-2.6
1362	241.65	-3.93	25.08	-0.34	-2.59
1363	242.15	-3.88	24.96	-0.34	-2.55
1364	241.67	-3.9	25.15	-0.36	-2.57
1365	242.13	-3.89	24.94	-0.33	-2.56
1366	242.42	-3.87	25.04	-0.36	-2.55
1367	242.97	-4.02	25.1	-0.33	-2.64
1368	242.49	-3.9	25.1	-0.39	-2.57
1369	242.86	-3.92	25.1	-0.31	-2.58
1370	242.07	-4.07	25.27	-0.38	-2.68
1371	244.22	-3.91	24.9	-0.29	-2.57
1372	243.75	-3.98	25.22	-0.36	-2.62
1373	243.06	-4.05	25.22	-0.3	-2.67
1374	243.39	-4.02	25.27	-0.42	-2.64
1375	244.46	-3.99	25.07	-0.37	-2.63
1376	244.45	-4.03	25.04	-0.4	-2.65
1377	244.59	-4.11	25.17	-0.32	-2.7
1378	243.93	-4.07	25.34	-0.33	-2.68
1379	244.25	-4.03	25.37	-0.33	-2.65
1380	245.36	-4.18	25.3	-0.35	-2.75
1381	244.73	-4.12	25.4	-0.29	-2.71
1382	245.63	-4.08	25.23	-0.29	-2.69
1383	245.71	-4.19	25.25	-0.34	-2.76
1384	245.79	-4.05	25.34	-0.31	-2.66
1385	245.67	-4.05	25.37	-0.4	-2.66
1386	246.53	-4.12	25.28	-0.36	-2.71
1387	245.64	-4.13	25.45	-0.43	-2.72
1388	245.66	-4.11	25.5	-0.36	-2.7
1389	246.54	-4.17	25.34	-0.43	-2.74
1390	247.13	-4.08	25.27	-0.36	-2.69
1391	246.84	-4.08	25.33	-0.42	-2.69
1392	246.4	-4.21	25.48	-0.33	-2.77
1393	247.41	-4.16	25.33	-0.42	-2.74
1394	247.4	-4.18	25.47	-0.34	-2.75
1395	247.27	-4.22	25.4	-0.38	-2.77
1396	248.16	-4.25	25.39	-0.33	-2.79
1397	248.44	-4.18	25.52	-0.37	-2.75
1398	247.84	-4.27	25.5	-0.32	-2.81
1399	248.36	-4.3	25.5	-0.35	-2.83
1400	249.12	-4.26	25.41	-0.34	-2.81
1401	248.24	-4.16	25.43	-0.34	-2.74
1402	247.87	-4.32	25.61	-0.39	-2.84
1403	247.88	-4.26	25.66	-0.37	-2.8
1404	247.92	-4.39	25.58	-0.4	-2.89
1405	249.27	-4.26	25.52	-0.35	-2.8
1406	249.36	-4.28	25.55	-0.41	-2.82
1407	249.9	-4.34	25.49	-0.36	-2.86
1408	250.48	-4.33	25.54	-0.42	-2.85
1409	248.85	-4.39	25.7	-0.33	-2.89
1410	249.02	-4.48	25.76	-0.39	-2.95
1411	250.2	-4.25	25.61	-0.32	-2.8
1412	250.47	-4.34	25.47	-0.4	-2.86
1413	250.01	-4.42	25.62	-0.33	-2.91
1414	250.89	-4.3	25.55	-0.42	-2.83
1415	251.44	-4.51	25.43	-0.35	-2.97
1416	251.03	-4.48	25.47	-0.42	-2.94
1417	251.16	-4.37	25.41	-0.34	-2.87
1418	251.77	-4.43	25.48	-0.41	-2.92
1419	251.4	-4.32	25.51	-0.34	-2.85
1420	250.94	-4.54	25.59	-0.39	-2.99
1421	251.77	-4.53	25.51	-0.35	-2.98
1422	251.24	-4.54	25.57	-0.36	-2.99
1423	253.14	-4.43	25.56	-0.35	-2.91
1424	251.07	-4.53	25.71	-0.37	-2.98
1425	251.58	-4.61	25.71	-0.39	-3.03
1426	253.14	-4.47	25.49	-0.36	-2.94
1427	252.3	-4.52	25.65	-0.35	-2.97
1428	252.33	-4.47	25.42	-0.28	-2.94
1429	253.97	-4.32	25.52	-0.36	-2.84
1430	252.8	-4.56	25.57	-0.36	-3
1431	253.48	-4.65	25.37	-0.44	-3.06
1432	252.22	-4.5	25.66	-0.36	-2.96
1433	252.39	-4.62	25.63	-0.4	-3.04
1434	254.24	-4.61	25.55	-0.36	-3.03
1435	253.18	-4.59	25.6	-0.44	-3.02
1436	254.92	-4.6	25.5	-0.36	-3.03
1437	253.95	-4.72	25.45	-0.39	-3.1
1438	255.06	-4.55	25.45	-0.28	-2.99
1439	253.58	-4.65	25.45	-0.32	-3.06
1440	255.08	-4.66	25.39	-0.26	-3.07
1441	253.83	-4.72	25.48	-0.34	-3.11
1442	254.48	-4.66	25.41	-0.3	-3.06
1443	254.43	-4.68	25.49	-0.36	-3.08
1444	254.8	-4.72	25.35	-0.31	-3.11
1445	254.58	-4.66	25.39	-0.37	-3.06
1446	254.84	-4.59	25.47	-0.34	-3.02
1447	255.61	-4.67	25.41	-0.42	-3.07
1448	255.45	-4.68	25.28	-0.38	-3.08
1449	255.54	-4.8	25.26	-0.38	-3.16
1450	255.49	-4.81	25.22	-0.34	-3.16
1451	256.49	-4.75	25.13	-0.33	-3.12
1452	255.92	-4.73	25.36	-0.33	-3.11
1453	256.13	-4.65	25.29	-0.33	-3.06
1454	256.1	-4.73	25.16	-0.31	-3.11
1455	256.21	-4.69	25.15	-0.22	-3.08
1456	257.74	-4.85	25.03	-0.28	-3.19
1457	259.11	-4.73	25.04	-0.26	-3.11
1458	258.25	-4.79	25.13	-0.39	-3.15
1459	257.38	-4.76	25.05	-0.37	-3.13
1460	256.76	-4.89	25.18	-0.39	-3.22
1461	257.38	-4.74	25.09	-0.28	-3.12
1462	257.6	-4.71	25.04	-0.36	-3.1
1463	257.39	-4.87	25.16	-0.33	-3.2
1464	258.17	-4.83	24.89	-0.43	-3.18
1465	258.43	-4.69	24.96	-0.35	-3.09
1466	258.25	-4.81	24.92	-0.35	-3.17
1467	258.98	-4.88	24.89	-0.28	-3.21
1468	257.61	-4.98	24.98	-0.37	-3.28
1469	259.5	-4.83	24.91	-0.4	-3.18
1470	259.73	-4.86	24.81	-0.45	-3.2
1471	259.11	-4.91	24.89	-0.39	-3.23
1472	259.65	-4.82	24.86	-0.34	-3.17
1473	258.76	-4.97	25.04	-0.28	-3.27
1474	260.14	-4.99	24.81	-0.26	-3.28
1475	259.74	-4.96	24.86	-0.36	-3.27
1476	260.4	-5.02	24.74	-0.32	-3.3
1477	259.79	-4.91	24.76	-0.33	-3.23
1478	260.72	-4.99	24.75	-0.22	-3.28
1479	260.55	-4.98	24.77	-0.24	-3.27
1480	260.69	-4.9	24.76	-0.17	-3.22
1481	261.68	-4.89	24.58	-0.32	-3.22
1482	260.51	-4.94	24.7	-0.28	-3.25
1483	260.64	-4.95	24.73	-0.32	-3.25
1484	260.83	-4.94	24.9	-0.23	-3.25
1485	260.68	-4.83	24.73	-0.28	-3.18
1486	261.62	-4.94	24.63	-0.28	-3.25
1487	262.15	-4.92	24.61	-0.36	-3.24
1488	261.48	-4.98	24.7	-0.37	-3.28
1489	261.46	-5.02	24.7	-0.37	-3.3
1490	261.81	-5.12	24.77	-0.32	-3.37
1491	261.72	-5.14	24.88	-0.29	-3.38
1492	262.75	-5.18	24.58	-0.35	-3.4
1493	262.75	-4.93	24.6	-0.31	-3.25
1494	263.14	-5.02	24.48	-0.35	-3.3
1495	262.95	-5.08	24.78	-0.28	-3.34
1496	263.7	-5.13	24.69	-0.29	-3.38
1497	262.65	-5.11	24.67	-0.21	-3.36
1498	263.44	-5.17	24.56	-0.29	-3.4
1499	264.27	-5.01	24.56	-0.26	-3.3
1500	264.53	-5.12	24.56	-0.35	-3.37
1501	264.72	-5.08	24.55	-0.28	-3.34
1502	264.33	-5.15	24.64	-0.33	-3.39
1503	264.4	-5.17	24.64	-0.26	-3.4
1504	264.77	-5.21	24.53	-0.34	-3.43
1505	265.64	-5.12	24.52	-0.31	-3.37
1506	264.41	-5.13	24.61	-0.36	-3.37
1507	264.81	-5.24	24.71	-0.33	-3.45
1508	265.06	-5.14	24.62	-0.34	-3.38
1509	265.33	-5.17	24.32	-0.29	-3.4
1510	265.08	-5.18	24.51	-0.32	-3.41
1511	265.57	-5.35	24.7	-0.34	-3.52
1512	265.46	-5.23	24.55	-0.36	-3.44
1513	266.38	-5.15	24.42	-0.37	-3.39
1514	265.92	-5.26	24.58	-0.31	-3.46
1515	265.92	-5.23	24.68	-0.33	-3.44
1516	266.28	-5.26	24.62	-0.27	-3.46
1517	266.69	-5.27	24.54	-0.35	-3.47
1518	266.68	-5.19	24.64	-0.32	-3.42
1519	266.72	-5.28	24.73	-0.39	-3.47
1520	267.16	-5.25	24.6	-0.29	-3.45
1521	267.75	-5.32	24.45	-0.29	-3.5
1522	267.74	-5.26	24.69	-0.21	-3.46
1523	267.45	-5.27	24.64	-0.28	-3.47
1524	267.33	-5.37	24.64	-0.28	-3.53
1525	268.62	-5.29	24.56	-0.31	-3.48
1526	268.61	-5.19	24.52	-0.31	-3.42
1527	267.68	-5.37	24.84	-0.3	-3.53
1528	268.6	-5.29	24.6	-0.27	-3.48
1529	268.57	-5.28	24.52	-0.28	-3.47
1530	269.07	-5.3	24.53	-0.35	-3.48
1531	268.97	-5.39	24.7	-0.35	-3.55
1532	268.91	-5.32	24.68	-0.39	-3.5
1533	268.77	-5.51	24.47	-0.3	-3.63
1534	270.87	-5.32	24.54	-0.29	-3.5
1535	269.54	-5.29	24.48	-0.22	-3.48
1536	270.16	-5.35	24.53	-0.34	-3.52
1537	270.04	-5.28	24.46	-0.39	-3.48
1538	270.67	-5.39	24.57	-0.42	-3.55
1539	270.13	-5.36	24.54	-0.39	-3.52
1540	270.76	-5.37	24.64	-0.34	-3.53
1541	270.47	-5.39	24.54	-0.3	-3.55
1542	270.64	-5.48	24.64	-0.31	-3.6
1543	271.06	-5.54	24.68	-0.36	-3.65
1544	271.07	-5.59	24.68	-0.36	-3.68
1545	270.62	-5.39	24.61	-0.39	-3.55
1546	271.04	-5.51	24.82	-0.32	-3.63
1547	271.11	-5.48	24.72	-0.28	-3.6
1548	272.2	-5.41	24.63	-0.19	-3.56
1549	272.55	-5.51	24.5	-0.26	-3.63
1550	272.1	-5.42	24.47	-0.35	-3.56
1551	272.66	-5.51	24.53	-0.38	-3.63
1552	272.79	-5.48	24.49	-0.37	-3.6
1553	272.32	-5.51	24.61	-0.26	-3.62
1554	273.07	-5.46	24.54	-0.26	-3.59
1555	273.07	-5.51	24.54	-0.22	-3.62
1556	272.87	-5.57	24.66	-0.34	-3.66
1557	272.85	-5.54	24.69	-0.35	-3.64
1558	273.71	-5.56	24.48	-0.38	-3.66
1559	273.46	-5.53	24.53	-0.38	-3.64
1560	274.15	-5.53	24.72	-0.33	-3.64
1561	273.83	-5.58	24.64	-0.31	-3.67
1562	273.15	-5.65	24.72	-0.29	-3.72
1563	274.47	-5.63	24.68	-0.4	-3.7
1564	274.05	-5.71	24.64	-0.39	-3.76
1565	274.74	-5.62	24.51	-0.4	-3.69
1566	275.05	-5.62	24.58	-0.29	-3.69
1567	275.37	-5.63	24.55	-0.22	-3.71
1568	275.03	-5.61	24.53	-0.15	-3.69
1569	275.19	-5.61	24.53	-0.16	-3.69
1570	275.49	-5.64	24.5	-0.22	-3.71
1571	275.68	-5.59	24.57	-0.19	-3.68
1572	275.05	-5.6	24.48	-0.23	-3.69
1573	275.68	-5.56	24.54	-0.19	-3.66
1574	275.86	-5.73	24.58	-0.24	-3.77
1575	275.57	-5.73	24.64	-0.16	-3.77
1576	276.48	-5.72	24.58	-0.19	-3.76
1577	276.24	-5.68	24.65	-0.21	-3.73
1578	276.1	-5.73	24.61	-0.25	-3.77
1579	276.23	-5.7	24.64	-0.29	-3.75
1580	276.29	-5.71	24.65	-0.25	-3.76
1581	276.57	-5.67	24.71	-0.27	-3.73
1582	277.02	-5.65	24.72	-0.25	-3.72
1583	277.56	-5.64	24.63	-0.32	-3.71
1584	277.72	-5.77	24.55	-0.3	-3.8
1585	277.95	-5.66	24.64	-0.33	-3.72
1586	277.42	-5.76	24.72	-0.29	-3.79
1587	277.7	-5.77	24.71	-0.28	-3.8
1588	278.07	-5.8	24.66	-0.26	-3.81
1589	277.75	-5.8	24.78	-0.24	-3.82
1590	277.87	-5.82	24.76	-0.3	-3.83
1591	278.02	-5.78	24.61	-0.32	-3.8
1592	278.93	-5.72	24.78	-0.39	-3.76
1593	278.48	-5.78	24.69	-0.36	-3.8
1594	278.74	-5.83	24.74	-0.36	-3.84
1595	279.32	-5.87	24.81	-0.32	-3.86
1596	279.94	-5.78	24.65	-0.31	-3.8
1597	278.64	-5.89	24.75	-0.36	-3.88
1598	279.99	-5.92	24.69	-0.37	-3.89
1599	279.88	-5.85	24.84	-0.38	-3.85
1600	280.13	-5.86	24.72	-0.3	-3.85
1601	279.87	-5.82	24.84	-0.27	-3.83
1602	280.02	-5.88	24.94	-0.18	-3.87
1603	281	-5.77	24.78	-0.17	-3.8
1604	280.8	-5.79	24.7	-0.15	-3.81
1605	280.86	-5.79	24.73	-0.16	-3.81
1606	280.94	-5.92	24.81	-0.18	-3.89
1607	281.51	-5.78	24.63	-0.12	-3.8
1608	281.77	-5.89	24.71	-0.11	-3.87
1609	281.57	-5.85	24.99	-0.12	-3.85
1610	281.76	-5.91	24.91	-0.25	-3.89
1611	282.14	-5.8	24.85	-0.3	-3.82
1612	282.25	-5.87	24.84	-0.37	-3.86
1613	282.77	-5.89	24.94	-0.38	-3.87
1614	282.71	-5.87	24.94	-0.37	-3.87
1615	283.02	-5.93	24.92	-0.38	-3.9
1616	282.38	-6.03	24.92	-0.34	-3.97
1617	283.28	-5.9	24.91	-0.36	-3.88
1618	283.74	-5.95	25.01	-0.33	-3.92
1619	283.4	-5.95	24.91	-0.35	-3.92
1620	283.3	-6.02	25.12	-0.31	-3.96
1621	283.46	-5.98	24.9	-0.27	-3.94
1622	284.09	-5.84	24.92	-0.2	-3.84
1623	284.28	-5.85	24.9	-0.18	-3.85
1624	284.19	-6.06	25.03	-0.23	-3.98
1625	284.34	-5.89	25.07	-0.22	-3.88
1626	284.25	-5.99	24.93	-0.26	-3.94
1627	284.27	-6.03	25.17	-0.23	-3.97
1628	284.56	-5.99	25.2	-0.24	-3.94
1629	285.2	-5.99	24.94	-0.19	-3.94
1630	284.72	-6.12	25.12	-0.19	-4.03
1631	284.79	-5.98	25.15	-0.22	-3.93
1632	285.82	-5.97	25.07	-0.21	-3.93
1633	286.31	-5.89	25.01	-0.28	-3.88
1634	285.3	-6.05	25.3	-0.28	-3.98
1635	286.13	-5.99	25.18	-0.3	-3.94
1636	286.57	-6.08	25.2	-0.28	-4
1637	286	-6.08	25.24	-0.29	-4
1638	286.61	-5.91	25.17	-0.28	-3.89
1639	286.6	-6.09	25.35	-0.29	-4.01
1640	287.26	-6.05	25.37	-0.3	-3.98
1641	286.86	-6.12	25.22	-0.26	-4.03
1642	287.82	-6.15	25.26	-0.29	-4.04
1643	287.6	-6.04	25.22	-0.23	-3.97
1644	287.24	-6.14	25.3	-0.25	-4.04
1645	287.61	-6.04	25.26	-0.23	-3.97
1646	288.34	-6.05	25.36	-0.25	-3.98
1647	287.98	-6.19	25.52	-0.3	-4.07
1648	288.36	-6.08	25.35	-0.3	-4
1649	288.29	-6.08	25.43	-0.31	-4
1650	288.14	-6.19	25.45	-0.31	-4.08
1651	288.99	-6.05	25.38	-0.31	-3.98
1652	289.17	-6.14	25.39	-0.31	-4.04
1653	289.29	-6.26	25.47	-0.34	-4.12
1654	289.46	-6.14	25.44	-0.3	-4.04
1655	290.16	-6.12	25.43	-0.29	-4.03
1656	289.31	-6.17	25.46	-0.28	-4.06
1657	289.71	-6.19	25.5	-0.29	-4.07
1658	290.56	-6.11	25.45	-0.24	-4.02
1659	290.47	-6.18	25.5	-0.27	-4.07
1660	290.15	-6.2	25.6	-0.26	-4.08
1661	290.36	-6.19	25.62	-0.28	-4.07
1662	290.74	-6.17	25.44	-0.27	-4.06
1663	290.95	-6.12	25.38	-0.24	-4.02
1664	291.34	-6.2	25.46	-0.25	-4.08
1665	291.05	-6.24	25.62	-0.23	-4.1
1666	291.22	-6.32	25.61	-0.32	-4.16
1667	291.34	-6.28	25.62	-0.28	-4.13
1668	292.3	-6.2	25.52	-0.31	-4.08
1669	291.72	-6.21	25.52	-0.28	-4.09
1670	292.06	-6.28	25.56	-0.3	-4.13
1671	291.8	-6.24	25.74	-0.31	-4.1
1672	292.45	-6.23	25.49	-0.22	-4.1
1673	292.98	-6.3	25.46	-0.26	-4.14
1674	293.03	-6.27	25.47	-0.21	-4.13
1675	292.59	-6.3	25.58	-0.26	-4.14
1676	293.4	-6.26	25.68	-0.26	-4.12
1677	293.7	-6.29	25.61	-0.28	-4.14
1678	293.32	-6.46	25.53	-0.37	-4.25
1679	293.42	-6.34	25.66	-0.39	-4.17
1680	293.59	-6.24	25.48	-0.43	-4.11
1681	293.73	-6.26	25.47	-0.34	-4.12
1682	293.87	-6.31	25.72	-0.35	-4.15
1683	294.42	-6.28	25.5	-0.29	-4.13
1684	294.04	-6.37	25.54	-0.28	-4.19
1685	294.91	-6.29	25.34	-0.31	-4.14
1686	294.96	-6.37	25.41	-0.36	-4.19
1687	294.78	-6.41	25.24	-0.46	-4.21
1688	294.6	-6.4	25.65	-0.45	-4.21
1689	295.79	-6.39	25.46	-0.46	-4.2
1690	295.62	-6.33	25.39	-0.33	-4.16
1691	295.72	-6.42	25.38	-0.24	-4.23
1692	295.28	-6.46	25.45	-0.17	-4.25
1693	296.13	-6.39	25.21	-0.15	-4.21
1694	296.06	-6.41	25.46	-0.23	-4.22
1695	296.49	-6.41	25.29	-0.22	-4.21
1696	296	-6.5	25.42	-0.28	-4.27
1697	296.8	-6.42	25.32	-0.24	-4.22
1698	296.65	-6.43	25.31	-0.22	-4.23
1699	297.2	-6.43	25.42	-0.18	-4.23
1700	296.97	-6.51	25.32	-0.13	-4.28
1701	295.83	-6.49	25.43	-0.18	-4.27
1702	297.46	-6.48	25.2	-0.24	-4.26
1703	297.05	-6.5	25.34	-0.31	-4.27
1704	297.74	-6.52	25.15	-0.3	-4.29
1705	297.98	-6.48	25.14	-0.3	-4.26
1706	297.48	-6.51	25.13	-0.24	-4.28
1707	298.2	-6.51	25.2	-0.2	-4.29
1708	298.44	-6.56	25.16	-0.2	-4.31
1709	298.51	-6.53	25.31	-0.26	-4.3
1710	298.24	-6.48	25.26	-0.34	-4.27
1711	299.16	-6.52	25.23	-0.41	-4.29
1712	298.74	-6.59	25.23	-0.38	-4.34
1713	299.25	-6.51	25.03	-0.31	-4.28
1714	299.32	-6.53	25.16	-0.24	-4.29
1715	299.14	-6.53	25.26	-0.21	-4.3
1716	299.43	-6.66	25.16	-0.24	-4.38
1717	300.03	-6.53	25.06	-0.26	-4.29
1718	300.22	-6.54	25.13	-0.32	-4.3
1719	300.3	-6.58	24.94	-0.32	-4.33
1720	300.01	-6.54	25.12	-0.33	-4.3
1721	300.44	-6.54	25.17	-0.28	-4.3
1722	299.79	-6.62	25.22	-0.26	-4.36
1723	300.49	-6.54	25.02	-0.22	-4.3
1724	300.64	-6.59	25.01	-0.23	-4.33
1725	300.62	-6.63	25.01	-0.3	-4.36
1726	300.35	-6.59	25.05	-0.28	-4.34
1727	301.86	-6.53	24.9	-0.32	-4.3
1728	301.2	-6.57	25.09	-0.25	-4.32
1729	301.81	-6.51	25	-0.23	-4.28
1730	301.81	-6.58	24.99	-0.2	-4.33
1731	301.69	-6.66	25.01	-0.22	-4.38
1732	302.73	-6.56	24.79	-0.27	-4.31
1733	302.64	-6.59	24.82	-0.25	-4.34
1734	302.53	-6.62	24.95	-0.33	-4.36
1735	302.89	-6.6	24.88	-0.26	-4.34
1736	303.46	-6.6	24.92	-0.27	-4.34
1737	302.56	-6.64	24.99	-0.23	-4.37
1738	303.08	-6.7	25.19	-0.24	-4.41
1739	303.32	-6.62	24.96	-0.3	-4.35
1740	303.21	-6.7	24.94	-0.3	-4.41
1741	303.36	-6.69	25.02	-0.4	-4.4
1742	303.79	-6.66	25.05	-0.32	-4.38
1743	303.68	-6.59	24.99	-0.34	-4.34
1744	303.74	-6.75	25	-0.28	-4.44
1745	303.93	-6.81	25.01	-0.28	-4.48
1746	304.23	-6.67	25.02	-0.31	-4.39
1747	304.71	-6.64	24.94	-0.29	-4.37
1748	305.11	-6.72	24.98	-0.36	-4.42
1749	304.27	-6.73	24.97	-0.29	-4.43
1750	305.13	-6.76	25.03	-0.31	-4.45
1751	305.29	-6.76	24.95	-0.23	-4.45
1752	305.03	-6.75	25.1	-0.25	-4.44
1753	305.52	-6.78	25.2	-0.27	-4.46
1754	305.79	-6.7	25.1	-0.26	-4.41
1755	306.26	-6.76	25.11	-0.28	-4.45
1756	306.58	-6.8	25.09	-0.2	-4.47
1757	306.51	-6.75	25.14	-0.21	-4.44
1758	306.71	-6.76	25.06	-0.18	-4.45
1759	306.58	-6.9	25.35	-0.23	-4.54
1760	306.72	-6.92	25.18	-0.25	-4.55
1761	306.06	-6.84	25.28	-0.31	-4.5
1762	307.53	-6.78	25.2	-0.3	-4.46
1763	307.97	-6.74	25.15	-0.27	-4.43
1764	308.05	-6.76	25.09	-0.25	-4.45
1765	307.24	-6.86	25.36	-0.28	-4.51
1766	307.65	-6.88	25.41	-0.28	-4.53
1767	307.69	-6.96	25.44	-0.3	-4.58
1768	308.66	-6.83	25.37	-0.36	-4.5
1769	308.6	-6.81	25.3	-0.32	-4.48
1770	309.16	-6.83	25.27	-0.33	-4.5
1771	308.67	-6.96	25.38	-0.29	-4.58
1772	309.16	-6.88	25.53	-0.28	-4.53
1773	309.16	-6.89	25.41	-0.33	-4.53
1774	309.77	-6.82	25.45	-0.3	-4.49
1775	309.96	-6.93	25.44	-0.35	-4.56
1776	310.45	-6.9	25.42	-0.3	-4.54
1777	309.6	-7.01	25.49	-0.32	-4.61
1778	310.03	-7	25.48	-0.29	-4.61
1779	310.61	-6.91	25.55	-0.27	-4.55
1780	310.12	-6.87	25.49	-0.29	-4.52
1781	311.43	-6.89	25.44	-0.27	-4.53
1782	311.36	-6.97	25.4	-0.36	-4.58
1783	310.95	-7.05	25.68	-0.31	-4.64
1784	311.36	-7.02	25.57	-0.31	-4.62
1785	311.82	-6.99	25.45	-0.27	-4.6
1786	311.74	-6.98	25.63	-0.28	-4.59
1787	311.67	-7.06	25.7	-0.32	-4.64
1788	311.88	-6.95	25.65	-0.31	-4.57
1789	312.03	-7	25.47	-0.36	-4.61
1790	312.29	-7.04	25.47	-0.32	-4.63
1791	312.18	-7.06	25.74	-0.34	-4.64
1792	313.34	-6.97	25.69	-0.3	-4.59
1793	312.82	-7.06	25.56	-0.31	-4.64
1794	312.43	-7.18	25.74	-0.39	-4.72
1795	313.02	-7.08	25.69	-0.4	-4.66
1796	313.82	-7.04	25.59	-0.42	-4.63
1797	313.99	-7.08	25.54	-0.38	-4.66
1798	313.95	-7.09	25.54	-0.34	-4.66
1799	313.81	-7.17	25.62	-0.32	-4.72
1800	313.87	-7.09	25.71	-0.35	-4.66
1801	314.43	-7.09	25.49	-0.36	-4.67
1802	314.51	-7.17	25.46	-0.34	-4.71
1803	314.65	-7.14	25.68	-0.38	-4.7
1804	314.33	-7.15	25.61	-0.34	-4.7
1805	314.97	-7.09	25.38	-0.35	-4.66
1806	315.1	-7.14	25.34	-0.33	-4.7
1807	315.36	-7.17	25.46	-0.35	-4.72
1808	314.99	-7.23	25.51	-0.37	-4.76
1809	315.5	-7.13	25.26	-0.38	-4.69
1810	315.91	-7.14	25.25	-0.38	-4.7
1811	315.89	-7.24	25.3	-0.31	-4.76
1812	315.8	-7.31	25.35	-0.3	-4.81
1813	316.16	-7.28	25.45	-0.26	-4.79
1814	316.9	-7.25	25.15	-0.33	-4.77
1815	316.96	-7.19	25.07	-0.34	-4.73
1816	316.82	-7.21	25.11	-0.37	-4.74
1817	316.3	-7.29	25.27	-0.36	-4.8
1818	316.88	-7.34	25.27	-0.32	-4.83
1819	317.23	-7.29	25.03	-0.28	-4.79
1820	317.54	-7.26	24.94	-0.23	-4.78
1821	317.51	-7.33	25.04	-0.26	-4.82
1822	317.06	-7.37	25.1	-0.28	-4.85
1823	317.73	-7.35	24.98	-0.32	-4.83
1824	318.26	-7.37	24.97	-0.33	-4.85
1825	317.63	-7.31	25.02	-0.33	-4.81
1826	318.13	-7.31	24.97	-0.33	-4.81
1827	317.88	-7.42	24.92	-0.32	-4.88
1828	318.09	-7.42	25.02	-0.36	-4.88
1829	318.11	-7.39	24.85	-0.37	-4.86
1830	318.42	-7.42	24.83	-0.41	-4.88
1831	319.28	-7.35	24.67	-0.37	-4.84
1832	318.88	-7.43	24.8	-0.37	-4.89
1833	318.95	-7.41	24.76	-0.33	-4.88
1834	319.21	-7.49	24.78	-0.32	-4.93
1835	319.34	-7.42	24.74	-0.35	-4.88
1836	319.77	-7.44	24.62	-0.34	-4.9
1837	319.52	-7.39	24.6	-0.39	-4.86
1838	320.22	-7.43	24.47	-0.35	-4.89
1839	320.24	-7.48	24.39	-0.37	-4.92
1840	320.03	-7.54	24.59	-0.35	-4.96
1841	320.07	-7.52	24.59	-0.35	-4.95
1842	320.45	-7.54	24.57	-0.42	-4.96
1843	320.79	-7.46	24.55	-0.43	-4.91
1844	321.08	-7.55	24.43	-0.45	-4.96
1845	321.19	-7.56	24.35	-0.39	-4.97
1846	321.14	-7.52	24.39	-0.4	-4.95
1847	321.08	-7.55	24.5	-0.39	-4.97
1848	321.55	-7.5	24.3	-0.4	-4.94
1849	321.73	-7.51	24.24	-0.43	-4.94
1850	321.56	-7.61	24.31	-0.41	-5.01
1851	322.04	-7.61	24.08	-0.43	-5.01
1852	322.7	-7.53	24.16	-0.39	-4.96
1853	322.42	-7.57	24.18	-0.4	-4.98
1854	322.55	-7.54	24.19	-0.36	-4.96
1855	322.93	-7.61	24.14	-0.37	-5.01
1856	322.6	-7.64	24.28	-0.41	-5.02
1857	322.55	-7.68	24.23	-0.4	-5.05
1858	323.19	-7.63	24.13	-0.43	-5.02
1859	322.92	-7.8	24.17	-0.36	-5.13
1860	322.78	-7.66	24.18	-0.36	-5.04
1861	323.23	-7.72	24.22	-0.34	-5.08
1862	323.37	-7.67	24.22	-0.36	-5.05
1863	323.72	-7.74	24.09	-0.4	-5.09
1864	323.57	-7.77	24.23	-0.42	-5.11
1865	324.46	-7.72	24.09	-0.42	-5.08
1866	324.67	-7.86	24.15	-0.39	-5.17
1867	323.94	-7.83	24.06	-0.4	-5.15
1868	324.87	-7.71	24.08	-0.38	-5.07
1869	324.97	-7.74	24.08	-0.45	-5.09
1870	324.76	-7.8	24.21	-0.48	-5.13
1871	325.04	-7.8	24.01	-0.48	-5.13
1872	325.06	-7.86	24.12	-0.48	-5.17
1873	325.12	-7.84	24.22	-0.45	-5.16
1874	325.65	-7.83	24.17	-0.46	-5.15
1875	325.59	-7.86	24.14	-0.46	-5.17
1876	325.7	-7.78	24.01	-0.47	-5.12
1877	326.3	-7.86	24.01	-0.48	-5.17
1878	325.94	-7.94	24.24	-0.48	-5.22
1879	326.24	-7.96	24.28	-0.47	-5.24
1880	326.77	-7.98	24.12	-0.44	-5.25
1881	326.65	-7.9	24.03	-0.44	-5.2
1882	326.83	-7.93	24.26	-0.45	-5.22
1883	326.46	-8	24.33	-0.47	-5.26
1884	327.02	-8.01	24.21	-0.48	-5.27
1885	328.04	-8.01	24.15	-0.45	-5.27
1886	327.74	-8.02	24.18	-0.44	-5.28
1887	327.86	-7.98	24.28	-0.43	-5.25
1888	327.54	-8.1	24.33	-0.45	-5.33
1889	328.34	-7.99	24.32	-0.46	-5.26
1890	328.8	-8.02	24.32	-0.48	-5.28
1891	328.08	-8.16	24.44	-0.51	-5.37
1892	328.15	-8.1	24.39	-0.54	-5.33
1893	329.14	-8.1	24.46	-0.55	-5.33
1894	328.82	-8.11	24.44	-0.59	-5.34
1895	328.76	-8.12	24.56	-0.61	-5.34
1896	329.18	-8.11	24.4	-0.61	-5.34
1897	329.77	-8.08	24.6	-0.63	-5.32
1898	329.69	-8.21	24.61	-0.65	-5.4
1899	330.46	-8.14	24.45	-0.64	-5.35
1900	330.02	-8.23	24.68	-0.64	-5.41
1901	330.51	-8.18	24.68	-0.63	-5.38
1902	330.75	-8.22	24.69	-0.65	-5.41
1903	330.56	-8.39	24.73	-0.66	-5.52
1904	331.37	-8.27	24.67	-0.64	-5.44
1905	330.82	-8.26	24.73	-0.66	-5.43
1906	330.87	-8.41	24.77	-0.67	-5.53
1907	331.2	-8.34	24.82	-0.68	-5.48
1908	331.88	-8.33	24.85	-0.72	-5.48
1909	331.67	-8.44	25.02	-0.75	-5.55
1910	331.93	-8.44	25.02	-0.78	-5.55
1911	332.5	-8.42	24.91	-0.79	-5.54
1912	332.82	-8.4	24.89	-0.81	-5.53
1913	332.34	-8.59	25.12	-0.84	-5.65
1914	332.62	-8.59	25.17	-0.86	-5.65
1915	332.72	-8.61	25.1	-0.89	-5.66
1916	333.13	-8.51	25.07	-0.92	-5.6
1917	333.35	-8.5	25.23	-0.94	-5.59
1918	333.95	-8.63	25.2	-0.96	-5.68
1919	333.01	-8.73	25.3	-0.97	-5.74
1920	333.65	-8.82	25.33	-1.01	-5.8
1921	333.9	-8.77	25.5	-1.05	-5.77
1922	334.34	-8.81	25.41	-1.08	-5.8
1923	334.78	-8.81	25.36	-1.1	-5.8
1924	334.46	-8.8	25.36	-1.11	-5.79
1925	334.78	-8.86	25.45	-1.15	-5.83
1926	335.36	-8.93	25.66	-1.19	-5.88
1927	334.83	-8.99	25.78	-1.23	-5.91
1928	334.93	-9.05	25.69	-1.25	-5.95
1929	335.52	-9.08	25.87	-1.28	-5.97
1930	335.65	-9.16	25.86	-1.34	-6.02
1931	335.84	-9.11	25.85	-1.34	-5.99
1932	336.25	-9.19	25.93	-1.35	-6.04
1933	336.06	-9.28	26.11	-1.38	-6.11
1934	336.13	-9.27	26.23	-1.41	-6.1
1935	337.28	-9.33	26.2	-1.43	-6.14
1936	336.77	-9.39	26.18	-1.45	-6.18
1937	336.66	-9.47	26.28	-1.47	-6.23
1938	336.97	-9.49	26.35	-1.5	-6.24
1939	337.12	-9.57	26.46	-1.52	-6.3
1940	337.92	-9.58	26.47	-1.49	-6.3
1941	337.19	-9.69	26.71	-1.45	-6.37
1942	337.81	-9.66	26.63	-1.35	-6.36
1943	338.75	-9.58	26.53	-1.21	-6.3
1944	337.49	-9.9	26.9	-1.13	-6.51
1945	338.43	-9.88	26.87	-1.16	-6.5
1946	338.7	-9.88	26.86	-1.31	-6.5
1947	338	-10.02	27.04	-1.44	-6.59
1948	338.73	-10.06	27.07	-1.56	-6.62
1949	339.36	-10	27.04	-1.62	-6.58
1950	339.64	-10.16	27.35	-1.67	-6.68
1951	339.85	-10.26	27.41	-1.69	-6.75
1952	339.18	-10.26	27.4	-1.72	-6.75
1953	340.68	-10.35	27.42	-1.72	-6.81
1954	340.36	-10.36	27.62	-1.72	-6.81
1955	340.45	-10.4	27.73	-1.74	-6.84
1956	340.33	-10.42	27.83	-1.78	-6.86
1957	340.56	-10.59	27.99	-1.85	-6.97
1958	341.02	-10.7	28.01	-1.94	-7.04
1959	341.78	-10.72	28.08	-2.04	-7.05
1960	341.78	-10.79	28.28	-2.14	-7.1
1961	341.09	-10.91	28.58	-2.23	-7.18
1962	341.66	-11.03	28.5	-2.29	-7.26
1963	342.11	-11.04	28.54	-2.37	-7.27
1964	342.38	-11.06	28.51	-2.4	-7.28
1965	342.7	-11.08	28.69	-2.41	-7.29
1966	343.13	-11.2	28.87	-2.43	-7.37
1967	343.48	-11.31	28.94	-2.48	-7.44
1968	343.24	-11.49	29.23	-2.52	-7.56
1969	343.56	-11.39	29.14	-2.53	-7.49
1970	343.85	-11.61	29.31	-2.64	-7.64
1971	344.36	-11.66	29.52	-2.75	-7.67
1972	344.45	-11.85	29.56	-2.84	-7.8
1973	344.71	-11.88	29.82	-2.9	-7.82
1974	345.22	-11.99	29.97	-2.94	-7.89
1975	344.85	-12.07	30.15	-2.96	-7.94
1976	345.14	-12.22	30.33	-2.96	-8.04
1977	345.82	-12.26	30.34	-3	-8.07
1978	345.5	-12.37	30.53	-3.07	-8.14
1979	345.77	-12.55	30.72	-3.14	-8.26
1980	346.23	-12.63	30.88	-3.24	-8.31
1981	346.4	-12.72	30.98	-3.3	-8.37
1982	346.85	-12.88	31.19	-3.31	-8.47
1983	346.89	-12.87	31.15	-3.31	-8.46
1984	346.95	-13.08	31.49	-3.38	-8.61
1985	347.48	-13.1	31.48	-3.45	-8.62
[truncated: 3,073 more rows]
